# Supplementary material for: Monitoring Coxiella burnetii Infection in Naturally Infected Dairy Sheep Flocks Throughout Four Lambing Seasons and Investigation of Viable Bacteria
Source: Front Vet Sci. 2020 Jul 10;7:352. doi: 10.3389/fvets.2020.00352 (PMC7365863; doi:10.3389/fvets.2020.00352)
Supplement: Table S1 — Compilation of results of Coxiella burnetii shedding and detection of antibodies in ewes and yearlings per flock and lambing season; real-time PCR results obtained from BTM samples and from dust and indoors/outdoors aerosols. [file Table_1.XLSX]

## Sheet: Animal shedding
Animal ID	Flock	Period.of.lambing	Lambing.season	Sampling.date	CT.Vaginal Fluids	Res.Vaginal Fluids	CT.Milk	Res.Milk	CT.Feces	Res.Feces	Shedder.animal	SP.ELISA	Res.ELISA
0.15.06115_001.02	Flock1	ewes	2015-2016	2015-11-26	34.7503	Positivo	40	negativo	40	negativo	Si	110.496	Positivo
0.15.06115_002.02	Flock1	ewes	2015-2016	2015-11-26	33.344	Positivo	40	negativo	40	negativo	Si	113.578	Positivo
0.15.06115_003.02	Flock1	ewes	2015-2016	2015-11-26	34.2293	Positivo	40	negativo	40	negativo	Si	44.5962	Positivo
0.15.06115_004.02	Flock1	ewes	2015-2016	2015-11-26	35.3757	negativo	40	negativo	40	negativo	No	62.1537	Positivo
0.15.06115_005.02	Flock1	ewes	2015-2016	2015-11-26	40	negativo	40	negativo	36.3227	negativo	No	110.652	Positivo
0.15.06115_006.02	Flock1	ewes	2015-2016	2015-11-26	35.2377	negativo	40	negativo	40	negativo	No	51.19	Positivo
0.15.06115_007.02	Flock1	ewes	2015-2016	2015-11-26	32.3416	Positivo	40	negativo	40	negativo	Si	NA	NA
0.15.06115_008.02	Flock1	ewes	2015-2016	2015-11-26	33.907	Positivo	40	negativo	40	negativo	Si	32.657	negativo
0.15.06115_009.02	Flock1	ewes	2015-2016	2015-11-26	33.8881	Positivo	36.7691	negativo	35.5405	negativo	Si	86.7733	Positivo
0.15.06115_010.02	Flock1	ewes	2015-2016	2015-11-26	36.7669	negativo	35.7891	negativo	37.841	negativo	No	32.462	negativo
0.15.06115_011.02	Flock1	ewes	2015-2016	2015-11-26	33.612	Positivo	40	negativo	40	negativo	Si	3.78463	negativo
0.15.06115_012.02	Flock1	ewes	2015-2016	2015-11-26	33.6326	Positivo	40	negativo	35.5787	negativo	Si	105.931	Positivo
0.15.06115_013.02	Flock1	ewes	2015-2016	2015-11-26	40	negativo	36.124	negativo	40	negativo	No	47.2493	Positivo
0.15.06115_014.02	Flock1	ewes	2015-2016	2015-11-26	34.6877	Positivo	40	negativo	34.0964	Positivo	Si	103.98	Positivo
0.15.06115_015.02	Flock1	ewes	2015-2016	2015-11-26	33.1562	Positivo	40	negativo	33.6474	Positivo	Si	34.6859	negativo
0.15.06115_016.02	Flock1	ewes	2015-2016	2015-11-26	34.7313	Positivo	35.2995	negativo	32.4587	Positivo	Si	58.0179	Positivo
0.15.06115_017.02	Flock1	ewes	2015-2016	2015-11-26	33.4878	Positivo	36.6202	negativo	40	negativo	Si	66.9528	Positivo
0.15.06115_018.02	Flock1	ewes	2015-2016	2015-11-26	37.3427	negativo	40	negativo	32.199	Positivo	Si	17.5185	negativo
0.15.06115_019.02	Flock1	ewes	2015-2016	2015-11-26	35.2744	negativo	34.8106	Positivo	36.4582	negativo	Si	12.1732	negativo
0.15.06115_020.02	Flock1	ewes	2015-2016	2015-11-26	40	negativo	40	negativo	35.0737	negativo	No	33.7885	negativo
0.15.06115_021.02	Flock1	ewes	2015-2016	2015-11-26	35.0054	negativo	40	negativo	33.3655	Positivo	Si	91.7675	Positivo
0.15.06115_022.02	Flock1	ewes	2015-2016	2015-11-26	33.8566	Positivo	33.1832	Positivo	30.8918	Positivo	Si	112.407	Positivo
0.15.06115_023.02	Flock1	ewes	2015-2016	2015-11-26	34.89	Positivo	40	negativo	31.4105	Positivo	Si	20.952	negativo
0.15.06115_024.02	Flock1	ewes	2015-2016	2015-11-26	34.9917	Positivo	40	negativo	30.7972	Positivo	Si	119.43	Positivo
0.15.06115_025.02	Flock1	ewes	2015-2016	2015-11-26	33.6031	Positivo	40	negativo	33.6393	Positivo	Si	33.5934	negativo
0.15.06115_026.02	Flock1	ewes	2015-2016	2015-11-26	33.1323	Positivo	40	negativo	40	negativo	Si	52.8677	Positivo
0.15.06115_027.02	Flock1	ewes	2015-2016	2015-11-26	40	negativo	40	negativo	34.8196	Positivo	Si	90.1678	Positivo
0.15.06115_028.02	Flock1	ewes	2015-2016	2015-11-26	35.3352	negativo	35.5798	negativo	35.1245	negativo	No	54.7796	Positivo
0.15.06115_029.02	Flock1	ewes	2015-2016	2015-11-26	40	negativo	40	negativo	36.6164	negativo	No	23.4491	negativo
0.15.06115_030.02	Flock1	ewes	2015-2016	2015-11-26	40	negativo	40	negativo	40	negativo	No	79.6332	Positivo
0.15.06115_031.02	Flock1	ewes	2015-2016	2015-11-26	36.6406	negativo	40	negativo	34.9659	Positivo	Si	53.3359	Positivo
0.15.06115_032.02	Flock1	ewes	2015-2016	2015-11-26	32.5914	Positivo	37.0365	negativo	22.263	Positivo	Si	138.9	Positivo
0.15.06115_033.02	Flock1	ewes	2015-2016	2015-11-26	32.8856	Positivo	40	negativo	27.0445	Positivo	Si	101.327	Positivo
0.15.06115_034.02	Flock1	ewes	2015-2016	2015-11-26	31.3732	Positivo	40	negativo	28.5815	Positivo	Si	37.3781	negativo
0.15.06115_035.02	Flock1	ewes	2015-2016	2015-11-26	32.9686	Positivo	40	negativo	31.8611	Positivo	Si	118.845	Positivo
0.15.06115_036.02	Flock1	ewes	2015-2016	2015-11-26	30.2585	Positivo	34.9361	Positivo	28.4833	Positivo	Si	113.968	Positivo
0.15.06115_037.02	Flock1	ewes	2015-2016	2015-11-26	31.6257	Positivo	36.735	negativo	28.9004	Positivo	Si	55.5989	Positivo
0.15.06115_038.02	Flock1	ewes	2015-2016	2015-11-26	31.7934	Positivo	40	negativo	29.5377	Positivo	Si	9.63714	negativo
0.15.06115_039.02	Flock1	ewes	2015-2016	2015-11-26	29.8569	Positivo	34.5767	Positivo	31.1491	Positivo	Si	96.4105	Positivo
0.15.06115_040.02	Flock1	ewes	2015-2016	2015-11-26	33.8024	Positivo	40	negativo	35.563	negativo	Si	115.49	Positivo
0.16.01255_001.02	Flock1	Yearlings	2015-2016	2016-03-15	40	negativo	40	negativo	40	negativo	No	2.03903	negativo
0.16.01255_002.02	Flock1	Yearlings	2015-2016	2016-03-15	37.0346	negativo	40	negativo	40	negativo	No	4.93313	negativo
0.16.01255_003.02	Flock1	Yearlings	2015-2016	2016-03-15	37.404	negativo	40	negativo	40	negativo	No	0.723526	negativo
0.16.01255_004.02	Flock1	Yearlings	2015-2016	2016-03-15	40	negativo	40	negativo	40	negativo	No	26.4635	negativo
0.16.01255_005.02	Flock1	Yearlings	2015-2016	2016-03-15	40	negativo	40	negativo	40	negativo	No	22.3416	negativo
0.16.01255_006.02	Flock1	Yearlings	2015-2016	2016-03-15	40	negativo	40	negativo	NA	NA	No	1.42513	negativo
0.16.01255_007.02	Flock1	Yearlings	2015-2016	2016-03-15	40	negativo	40	negativo	40	negativo	No	-3.31068	negativo
0.16.01255_008.02	Flock1	Yearlings	2015-2016	2016-03-15	40	negativo	40	negativo	38.5503	negativo	No	13.3962	negativo
0.16.01255_009.02	Flock1	Yearlings	2015-2016	2016-03-15	40	negativo	40	negativo	40	negativo	No	1.16203	negativo
0.16.01255_010.02	Flock1	Yearlings	2015-2016	2016-03-15	40	negativo	40	negativo	40	negativo	No	1.55668	negativo
0.16.01255_011.02	Flock1	Yearlings	2015-2016	2016-03-15	37.8919	negativo	40	negativo	40	negativo	No	23.6571	negativo
0.16.01255_012.02	Flock1	Yearlings	2015-2016	2016-03-15	40	negativo	40	negativo	40	negativo	No	3.52993	negativo
0.16.01255_013.02	Flock1	Yearlings	2015-2016	2016-03-15	40	negativo	40	negativo	40	negativo	No	2.08288	negativo
0.16.01255_014.02	Flock1	Yearlings	2015-2016	2016-03-15	40	negativo	40	negativo	40	negativo	No	129.16	Positivo
0.16.01255_015.02	Flock1	Yearlings	2015-2016	2016-03-15	40	negativo	40	negativo	37.0904	negativo	No	16.2903	negativo
0.16.01255_016.02	Flock1	Yearlings	2015-2016	2016-03-15	35.3072	negativo	40	negativo	40	negativo	No	12.4315	negativo
0.16.01255_017.02	Flock1	Yearlings	2015-2016	2016-03-15	40	negativo	40	negativo	37.1407	negativo	No	13.3962	negativo
0.16.01255_018.02	Flock1	Yearlings	2015-2016	2016-03-15	36.7848	negativo	40	negativo	40	negativo	No	-2.74063	negativo
0.16.01255_019.02	Flock1	Yearlings	2015-2016	2016-03-15	40	negativo	40	negativo	40	negativo	No	2.25828	negativo
0.16.01255_020.02	Flock1	Yearlings	2015-2016	2016-03-15	40	negativo	40	negativo	40	negativo	No	4.88928	negativo
0.16.01255_021.02	Flock1	Yearlings	2015-2016	2016-03-15	36.7853	negativo	40	negativo	35.8426	negativo	No	-0.372725	negativo
0.16.01840_001.02	Flock1	Yearlings	2015-2016	2016-04-21	40	negativo	40	negativo	40	negativo	No	10.9844	negativo
0.16.01840_002.02	Flock1	Yearlings	2015-2016	2016-04-21	40	negativo	40	negativo	40	negativo	No	3.74918	negativo
0.16.01840_003.02	Flock1	Yearlings	2015-2016	2016-04-21	40	negativo	40	negativo	40	negativo	No	-0.548125	negativo
0.16.01840_004.02	Flock1	Yearlings	2015-2016	2016-04-21	40	negativo	40	negativo	40	negativo	No	3.04758	negativo
0.16.01840_005.02	Flock1	Yearlings	2015-2016	2016-04-21	40	negativo	40	negativo	40	negativo	No	-1.33743	negativo
0.16.01840_006.02	Flock1	Yearlings	2015-2016	2016-04-21	40	negativo	40	negativo	40	negativo	No	-2.78448	negativo
0.16.01840_007.02	Flock1	Yearlings	2015-2016	2016-04-21	40	negativo	40	negativo	40	negativo	No	-3.31068	negativo
0.16.01840_008.02	Flock1	Yearlings	2015-2016	2016-04-21	40	negativo	37.6836	negativo	37.4114	negativo	No	1.86363	negativo
0.16.01840_009.02	Flock1	Yearlings	2015-2016	2016-04-21	40	negativo	40	negativo	40	negativo	No	-2.21443	negativo
0.16.01840_010.02	Flock1	Yearlings	2015-2016	2016-04-21	40	negativo	40	negativo	40	negativo	No	8.39728	negativo
0.16.01840_011.02	Flock1	Yearlings	2015-2016	2016-04-21	40	negativo	40	negativo	40	negativo	No	-0.285025	negativo
0.16.01840_012.02	Flock1	Yearlings	2015-2016	2016-04-21	40	negativo	40	negativo	40	negativo	No	-1.18407	negativo
0.16.01840_013.02	Flock1	Yearlings	2015-2016	2016-04-21	40	negativo	40	negativo	40	negativo	No	0.538213	negativo
0.16.01840_014.02	Flock1	Yearlings	2015-2016	2016-04-21	40	negativo	40	negativo	40	negativo	No	11.4747	negativo
0.16.01840_015.02	Flock1	Yearlings	2015-2016	2016-04-21	40	negativo	40	negativo	40	negativo	No	1.27018	negativo
0.16.01840_016.02	Flock1	Yearlings	2015-2016	2016-04-21	40	negativo	40	negativo	NA	NA	No	28.267	negativo
0.16.01840_017.02	Flock1	Yearlings	2015-2016	2016-04-21	35.3476	negativo	40	negativo	40	negativo	No	3.46609	negativo
0.16.01840_018.02	Flock1	Yearlings	2015-2016	2016-04-21	40	negativo	40	negativo	40	negativo	No	10.0538	negativo
0.16.01840_019.02	Flock1	Yearlings	2015-2016	2016-04-21	40	negativo	40	negativo	40	negativo	No	29.5587	negativo
0.16.05513_001	Flock1	ewes	2016-2017	2016-11-23	40	negativo	40	negativo	40	negativo	No	183.1	Positivo
0.16.05513_002	Flock1	ewes	2016-2017	2016-11-23	40	negativo	40	negativo	40	negativo	No	-26.2593	negativo
0.16.05513_003	Flock1	ewes	2016-2017	2016-11-23	40	negativo	40	negativo	40	negativo	No	-26.7143	negativo
0.16.05513_004	Flock1	ewes	2016-2017	2016-11-23	40	negativo	40	negativo	40	negativo	No	196.555	Positivo
0.16.05513_005	Flock1	ewes	2016-2017	2016-11-23	40	negativo	40	negativo	40	negativo	No	20.0195	negativo
0.16.05513_006	Flock1	ewes	2016-2017	2016-11-23	40	negativo	35.4	negativo	40	negativo	No	91.1927	Positivo
0.16.05513_007	Flock1	ewes	2016-2017	2016-11-23	40	negativo	40	negativo	40	negativo	No	101.852	Positivo
0.16.05513_008	Flock1	ewes	2016-2017	2016-11-23	40	negativo	40	negativo	40	negativo	No	-13.7147	negativo
0.16.05513_009	Flock1	ewes	2016-2017	2016-11-23	40	negativo	40	negativo	40	negativo	No	5.84985	negativo
0.16.05513_010	Flock1	ewes	2016-2017	2016-11-23	40	negativo	40	negativo	40	negativo	No	163.991	Positivo
0.16.05513_011	Flock1	ewes	2016-2017	2016-11-23	40	negativo	40	negativo	40	negativo	No	155.866	Positivo
0.16.05513_012	Flock1	ewes	2016-2017	2016-11-23	40	negativo	40	negativo	40	negativo	No	-13.9097	negativo
0.16.05513_013	Flock1	ewes	2016-2017	2016-11-23	40	negativo	40	negativo	40	negativo	No	108.417	Positivo
0.16.05513_014	Flock1	ewes	2016-2017	2016-11-23	40	negativo	40	negativo	40	negativo	No	113.682	Positivo
0.16.05513_015	Flock1	ewes	2016-2017	2016-11-23	40	negativo	40	negativo	40	negativo	No	-17.4846	negativo
0.16.05513_016	Flock1	ewes	2016-2017	2016-11-23	40	negativo	40	negativo	40	negativo	No	33.3442	negativo
0.16.05513_017	Flock1	ewes	2016-2017	2016-11-23	40	negativo	40	negativo	40	negativo	No	12.4797	negativo
0.16.05513_018	Flock1	ewes	2016-2017	2016-11-23	40	negativo	40	negativo	40	negativo	No	134.547	Positivo
0.16.05513_019	Flock1	ewes	2016-2017	2016-11-23	40	negativo	40	negativo	40	negativo	No	8.77478	negativo
0.16.05513_020	Flock1	ewes	2016-2017	2016-11-23	40	negativo	40	negativo	NA	NA	No	14.1696	negativo
0.16.05513_021	Flock1	ewes	2016-2017	2016-11-23	40	negativo	40	negativo	40	negativo	No	84.6929	Positivo
0.16.05513_022	Flock1	ewes	2016-2017	2016-11-23	40	negativo	40	negativo	40	negativo	No	94.5726	Positivo
0.16.05513_023	Flock1	ewes	2016-2017	2016-11-23	40	negativo	40	negativo	40	negativo	No	87.5528	Positivo
0.16.05513_024	Flock1	ewes	2016-2017	2016-11-23	40	negativo	40	negativo	40	negativo	No	106.142	Positivo
0.16.05513_025	Flock1	ewes	2016-2017	2016-11-23	40	negativo	40	negativo	40	negativo	No	9.16477	negativo
0.16.05513_026	Flock1	ewes	2016-2017	2016-11-23	40	negativo	40	negativo	40	negativo	No	66.8183	Positivo
0.16.05513_027	Flock1	ewes	2016-2017	2016-11-23	40	negativo	40	negativo	40	negativo	No	89.3078	Positivo
0.16.05513_028	Flock1	ewes	2016-2017	2016-11-23	40	negativo	40	negativo	40	negativo	No	36.3341	negativo
0.16.05513_029	Flock1	ewes	2016-2017	2016-11-23	40	negativo	40	negativo	40	negativo	No	91.9077	Positivo
0.16.05513_030	Flock1	ewes	2016-2017	2016-11-23	40	negativo	40	negativo	40	negativo	No	126.227	Positivo
0.16.05513_031	Flock1	ewes	2016-2017	2016-11-23	40	negativo	40	negativo	40	negativo	No	122.717	Positivo
0.16.05513_032	Flock1	ewes	2016-2017	2016-11-23	40	negativo	40	negativo	40	negativo	No	127.137	Positivo
0.16.05513_033	Flock1	ewes	2016-2017	2016-11-23	40	negativo	40	negativo	40	negativo	No	145.401	Positivo
0.16.05513_034	Flock1	ewes	2016-2017	2016-11-23	40	negativo	40	negativo	40	negativo	No	27.2993	negativo
0.16.05513_035	Flock1	ewes	2016-2017	2016-11-23	40	negativo	40	negativo	40	negativo	No	-24.3744	negativo
0.16.05513_036	Flock1	ewes	2016-2017	2016-11-23	40	negativo	40	negativo	40	negativo	No	89.1778	Positivo
0.16.05513_037	Flock1	ewes	2016-2017	2016-11-23	40	negativo	40	negativo	40	negativo	No	-16.7696	negativo
0.16.05513_038	Flock1	ewes	2016-2017	2016-11-23	40	negativo	40	negativo	40	negativo	No	-22.7494	negativo
0.16.05513_039	Flock1	ewes	2016-2017	2016-11-23	40	negativo	40	negativo	40	negativo	No	93.5977	Positivo
0.16.05513_040	Flock1	ewes	2016-2017	2016-11-23	40	negativo	40	negativo	40	negativo	No	76.8281	Positivo
0.17.01595_001	Flock1	Yearlings	2016-2017	2017-03-23	33.2223	Positivo	38.266	negativo	40	negativo	Si	20.5108	negativo
0.17.01595_002	Flock1	Yearlings	2016-2017	2017-03-23	31.4997	Positivo	32.2865	Positivo	33.8349	Positivo	Si	8.90093	negativo
0.17.01595_003	Flock1	Yearlings	2016-2017	2017-03-23	29.2934	Positivo	37.5138	negativo	40	negativo	Si	9.28793	negativo
0.17.01595_004	Flock1	Yearlings	2016-2017	2017-03-23	40	negativo	35.7665	negativo	35.2009	negativo	No	34.5975	negativo
0.17.01595_005	Flock1	Yearlings	2016-2017	2017-03-23	18.3811	Positivo	40	negativo	36.3111	negativo	Si	115.557	Positivo
0.17.01595_006	Flock1	Yearlings	2016-2017	2017-03-23	33.2951	Positivo	34.6244	Positivo	40	negativo	Si	10.2167	negativo
0.17.01595_007	Flock1	Yearlings	2016-2017	2017-03-23	12.8544	Positivo	38.2659	negativo	27.3974	Positivo	Si	49.7678	Positivo
0.17.01595_008	Flock1	Yearlings	2016-2017	2017-03-23	33.5911	Positivo	34.8042	Positivo	32.1941	Positivo	Si	14.0867	negativo
0.17.01595_009	Flock1	Yearlings	2016-2017	2017-03-23	33.9553	Positivo	40	negativo	40	negativo	Si	26.161	negativo
0.17.01595_010	Flock1	Yearlings	2016-2017	2017-03-23	34.3024	Positivo	36.2153	negativo	NA	NA	Si	2.32198	negativo
0.17.01595_011	Flock1	Yearlings	2016-2017	2017-03-23	33.1667	Positivo	37.7453	negativo	36.5099	negativo	Si	14.4737	negativo
0.17.01595_012	Flock1	Yearlings	2016-2017	2017-03-23	19.128	Positivo	33.7033	Positivo	31.645	Positivo	Si	133.05	Positivo
0.17.01595_013	Flock1	Yearlings	2016-2017	2017-03-23	29.7465	Positivo	34.3125	Positivo	32.8133	Positivo	Si	165.093	Positivo
0.17.01595_014	Flock1	Yearlings	2016-2017	2017-03-23	14.603	Positivo	34.2883	Positivo	36.9427	negativo	Si	26.3932	negativo
0.17.01595_015	Flock1	Yearlings	2016-2017	2017-03-23	20.5552	Positivo	37.663	negativo	31.5302	Positivo	Si	56.8111	Positivo
0.17.01595_016	Flock1	Yearlings	2016-2017	2017-03-23	15.0845	Positivo	34.0472	Positivo	29.6786	Positivo	Si	47.6006	Positivo
0.17.01595_017	Flock1	Yearlings	2016-2017	2017-03-23	22.9053	Positivo	35.9651	negativo	33.534	Positivo	Si	44.8916	Positivo
0.17.01595_018	Flock1	Yearlings	2016-2017	2017-03-23	12.0884	Positivo	37.6328	negativo	25.2327	Positivo	Si	82.6625	Positivo
0.17.01595_019	Flock1	Yearlings	2016-2017	2017-03-23	21.7306	Positivo	34.6054	Positivo	33.1209	Positivo	Si	1.47059	negativo
0.17.01595_020	Flock1	Yearlings	2016-2017	2017-03-23	20.9065	Positivo	40	negativo	34.2438	Positivo	Si	60.2167	Positivo
0.17.01595_021	Flock1	Yearlings	2016-2017	2017-03-23	27.4616	Positivo	33.4701	Positivo	32.252	Positivo	Si	34.4427	negativo
0.17.01595_022	Flock1	Yearlings	2016-2017	2017-03-23	27.6892	Positivo	34.3347	Positivo	33.7129	Positivo	Si	NA	NA
0.17.01595_023	Flock1	Yearlings	2016-2017	2017-03-23	15.3443	Positivo	34.3182	Positivo	NA	NA	Si	76.935	Positivo
0.17.01595_024	Flock1	Yearlings	2016-2017	2017-03-23	30.4692	Positivo	35.7323	negativo	32.1971	Positivo	Si	18.1115	negativo
0.17.01595_025	Flock1	Yearlings	2016-2017	2017-03-23	21.8785	Positivo	31.998	Positivo	29.0194	Positivo	Si	97.6006	Positivo
0.17.01595_026	Flock1	Yearlings	2016-2017	2017-03-23	18.8867	Positivo	29.5815	Positivo	25.3746	Positivo	Si	196.981	Positivo
0.17.01595_027	Flock1	Yearlings	2016-2017	2017-03-23	28.9208	Positivo	33.8552	Positivo	31.8366	Positivo	Si	111.223	Positivo
0.17.01595_028	Flock1	Yearlings	2016-2017	2017-03-23	21.922	Positivo	34.0706	Positivo	31.7658	Positivo	Si	54.644	Positivo
0.17.01595_029	Flock1	Yearlings	2016-2017	2017-03-23	27.9321	Positivo	40	negativo	34.7623	Positivo	Si	14.3189	negativo
0.17.01595_030	Flock1	Yearlings	2016-2017	2017-03-23	16.5491	Positivo	35.2708	negativo	32.6586	Positivo	Si	113.158	Positivo
0.17.01595_031	Flock1	Yearlings	2016-2017	2017-03-23	15.8654	Positivo	27.9135	Positivo	23.9549	Positivo	Si	98.065	Positivo
0.17.01595_032	Flock1	Yearlings	2016-2017	2017-03-23	11.6361	Positivo	27.7686	Positivo	24.7815	Positivo	Si	190.789	Positivo
0.17.01595_033	Flock1	Yearlings	2016-2017	2017-03-23	12.3418	Positivo	26.7633	Positivo	17.469	Positivo	Si	178.87	Positivo
0.17.01595_034	Flock1	Yearlings	2016-2017	2017-03-23	14.2934	Positivo	23.0576	Positivo	19.0981	Positivo	Si	151.084	Positivo
0.17.06079_001	Flock1	ewes	2017-2018	2017-12-12	37.3893	negativo	40	negativo	40	negativo	No	19.0618	negativo
0.17.06079_002	Flock1	ewes	2017-2018	2017-12-12	40	negativo	40	negativo	40	negativo	No	98.4165	Positivo
0.17.06079_003	Flock1	ewes	2017-2018	2017-12-12	36.2604	negativo	40	negativo	40	negativo	No	158.829	Positivo
0.17.06079_004	Flock1	ewes	2017-2018	2017-12-12	40	negativo	40	negativo	40	negativo	No	164.326	Positivo
0.17.06079_005	Flock1	ewes	2017-2018	2017-12-12	40	negativo	34.7085	Positivo	40	negativo	Si	57.8428	Positivo
0.17.06079_006	Flock1	ewes	2017-2018	2017-12-12	40	negativo	40	negativo	40	negativo	No	95.1897	Positivo
0.17.06079_007	Flock1	ewes	2017-2018	2017-12-12	40	negativo	40	negativo	36.0383	negativo	No	63.4001	Positivo
0.17.06079_008	Flock1	ewes	2017-2018	2017-12-12	35.2255	negativo	40	negativo	40	negativo	No	4.66089	negativo
0.17.06079_009	Flock1	ewes	2017-2018	2017-12-12	40	negativo	40	negativo	40	negativo	No	106.065	Positivo
0.17.06079_010	Flock1	ewes	2017-2018	2017-12-12	40	negativo	40	negativo	40	negativo	No	184.404	Positivo
0.17.06079_011	Flock1	ewes	2017-2018	2017-12-12	40	negativo	40	negativo	40	negativo	No	167.553	Positivo
0.17.06079_012	Flock1	ewes	2017-2018	2017-12-12	40	negativo	40	negativo	40	negativo	No	112.22	Positivo
0.17.06079_013	Flock1	ewes	2017-2018	2017-12-12	40	negativo	40	negativo	40	negativo	No	75.7096	Positivo
0.17.06079_014	Flock1	ewes	2017-2018	2017-12-12	40	negativo	40	negativo	40	negativo	No	72.1243	Positivo
0.17.06079_015	Flock1	ewes	2017-2018	2017-12-12	40	negativo	40	negativo	40	negativo	No	165.82	Positivo
0.17.06079_016	Flock1	ewes	2017-2018	2017-12-12	40	negativo	40	negativo	40	negativo	No	44.2187	Positivo
0.17.06079_017	Flock1	ewes	2017-2018	2017-12-12	40	negativo	40	negativo	40	negativo	No	25.4556	negativo
0.17.06079_018	Flock1	ewes	2017-2018	2017-12-12	40	negativo	40	negativo	40	negativo	No	149.268	Positivo
0.17.06079_019	Flock1	ewes	2017-2018	2017-12-12	40	negativo	40	negativo	40	negativo	No	117.717	Positivo
0.17.06079_020	Flock1	ewes	2017-2018	2017-12-12	40	negativo	40	negativo	40	negativo	No	26.9495	negativo
0.17.06079_021	Flock1	ewes	2017-2018	2017-12-12	40	negativo	40	negativo	40	negativo	No	47.7442	Positivo
0.17.06079_022	Flock1	ewes	2017-2018	2017-12-12	40	negativo	40	negativo	37.9361	negativo	No	40.6334	Positivo
0.17.06079_023	Flock1	ewes	2017-2018	2017-12-12	40	negativo	40	negativo	40	negativo	No	167.075	Positivo
0.17.06079_024	Flock1	ewes	2017-2018	2017-12-12	40	negativo	40	negativo	40	negativo	No	17.8667	negativo
0.17.06079_025	Flock1	ewes	2017-2018	2017-12-12	40	negativo	40	negativo	40	negativo	No	124.111	Positivo
0.17.06079_026	Flock1	ewes	2017-2018	2017-12-12	37.4076	negativo	40	negativo	40	negativo	No	36.9883	negativo
0.17.06079_027	Flock1	ewes	2017-2018	2017-12-12	37.8055	negativo	40	negativo	40	negativo	No	68.9573	Positivo
0.17.06079_028	Flock1	ewes	2017-2018	2017-12-12	40	negativo	40	negativo	40	negativo	No	77.7413	Positivo
0.17.06079_029	Flock1	ewes	2017-2018	2017-12-12	40	negativo	40	negativo	40	negativo	No	160.502	Positivo
0.17.06079_030	Flock1	ewes	2017-2018	2017-12-12	40	negativo	40	negativo	40	negativo	No	157.753	Positivo
0.18.01594_001	Flock1	Yearlings	2017-2018	2018-04-12	40	negativo	40	negativo	40	negativo	No	11.3801	negativo
0.18.01594_002	Flock1	Yearlings	2017-2018	2018-04-12	35.368	negativo	40	negativo	40	negativo	No	-3.70114	negativo
0.18.01594_003	Flock1	Yearlings	2017-2018	2018-04-12	40	negativo	40	negativo	40	negativo	No	-2.66344	negativo
0.18.01594_004	Flock1	Yearlings	2017-2018	2018-04-12	34.4782	positivo	40	negativo	40	negativo	Si	3.4936	negativo
0.18.01594_005	Flock1	Yearlings	2017-2018	2018-04-12	36.199	negativo	36.822	negativo	40	negativo	No	-2.87098	negativo
0.18.01594_006	Flock1	Yearlings	2017-2018	2018-04-12	40	negativo	40	negativo	40	negativo	No	-3.21688	negativo
0.18.01594_007	Flock1	Yearlings	2017-2018	2018-04-12	40	negativo	40	negativo	40	negativo	No	-2.31754	negativo
0.18.01594_008	Flock1	Yearlings	2017-2018	2018-04-12	34.7148	positivo	40	negativo	40	negativo	Si	-2.31754	negativo
0.18.01594_009	Flock1	Yearlings	2017-2018	2018-04-12	38.8243	negativo	40	negativo	40	negativo	No	-2.94016	negativo
0.18.01594_010	Flock1	Yearlings	2017-2018	2018-04-12	35.8807	negativo	40	negativo	40	negativo	No	-3.00934	negativo
0.18.01594_011	Flock1	Yearlings	2017-2018	2018-04-12	40	negativo	40	negativo	40	negativo	No	-2.66344	negativo
0.18.01594_012	Flock1	Yearlings	2017-2018	2018-04-12	40	negativo	40	negativo	40	negativo	No	1.97164	negativo
0.18.01594_013	Flock1	Yearlings	2017-2018	2018-04-12	40	negativo	40	negativo	40	negativo	No	-1.62574	negativo
0.18.01594_014	Flock1	Yearlings	2017-2018	2018-04-12	34.8249	positivo	40	negativo	40	negativo	Si	33.587	negativo
0.18.01594_015	Flock1	Yearlings	2017-2018	2018-04-12	35.4282	negativo	40	negativo	40	negativo	No	-3.21688	negativo
0.18.01594_016	Flock1	Yearlings	2017-2018	2018-04-12	40	negativo	40	negativo	40	negativo	No	-3.21688	negativo
0.18.01594_017	Flock1	Yearlings	2017-2018	2018-04-12	40	negativo	40	negativo	40	negativo	No	-1.41819	negativo
0.18.01594_018	Flock1	Yearlings	2017-2018	2018-04-12	40	negativo	40	negativo	40	negativo	No	-3.00934	negativo
0.18.01594_019	Flock1	Yearlings	2017-2018	2018-04-12	32.52	positivo	40	negativo	40	negativo	Si	-3.07852	negativo
0.18.01594_020	Flock1	Yearlings	2017-2018	2018-04-12	35.8676	negativo	40	negativo	40	negativo	No	24.7319	negativo
0.18.01594_021	Flock1	Yearlings	2017-2018	2018-04-12	40	negativo	40	negativo	40	negativo	No	24.7319	negativo
0.18.01594_022	Flock1	Yearlings	2017-2018	2018-04-12	40	negativo	40	negativo	40	negativo	No	-1.27983	negativo
0.18.01594_023	Flock1	Yearlings	2017-2018	2018-04-12	40	negativo	40	negativo	40	negativo	No	-3.07852	negativo
0.18.01594_024	Flock1	Yearlings	2017-2018	2018-04-12	35.9847	negativo	34.074	Positivo	40	negativo	Si	-3.4936	negativo
0.18.01594_025	Flock1	Yearlings	2017-2018	2018-04-12	40	negativo	40	negativo	NA	NA	No	-3.56278	negativo
0.18.01594_026	Flock1	Yearlings	2017-2018	2018-04-12	36.739	negativo	35.6822	negativo	40	negativo	No	-2.52508	negativo
0.18.01594_027	Flock1	Yearlings	2017-2018	2018-04-12	40	negativo	40	negativo	33.8017	positivo	Si	11.726	negativo
0.18.01594_028	Flock1	Yearlings	2017-2018	2018-04-12	40	negativo	40	negativo	NA	NA	No	43.1339	Positivo
0.18.01594_029	Flock1	Yearlings	2017-2018	2018-04-12	40	negativo	40	negativo	40	negativo	No	-1.55655	negativo
0.18.01594_030	Flock1	Yearlings	2017-2018	2018-04-12	35.3924	negativo	40	negativo	36.5573	negativo	No	23.4175	negativo
0.19.01620_001.01	Flock1	Yearlings	2018-2019	2019-03-27	28.2989	Positivo	40	Negativo	32.5319	Positivo	Si	77.3897	Positivo
0.19.01620_002.01	Flock1	Yearlings	2018-2019	2019-03-27	40	Negativo	40	Negativo	35.8297	negativo	No	21.8315	negativo
0.19.01620_003.01	Flock1	Yearlings	2018-2019	2019-03-27	17.1825	Positivo	31.0347	Positivo	31.2755	Positivo	Si	54.4961	Positivo
0.19.01620_004.01	Flock1	Yearlings	2018-2019	2019-03-27	32.5962	Positivo	33.9266	Positivo	34.4379	Positivo	Si	1.01487	negativo
0.19.01620_005.01	Flock1	Yearlings	2018-2019	2019-03-27	33.4797	Positivo	32.5207	Positivo	NA	NA	Si	35.7564	negativo
0.19.01620_006.01	Flock1	Yearlings	2018-2019	2019-03-27	11.2519	Positivo	26.5473	Positivo	25.0098	Positivo	Si	57.5171	Positivo
0.19.01620_007.01	Flock1	Yearlings	2018-2019	2019-03-27	17.4759	Positivo	32.3046	Positivo	27.1697	Positivo	Si	127.897	Positivo
0.19.01620_008.01	Flock1	Yearlings	2018-2019	2019-03-27	26.7112	Positivo	36	negativo	32.2221	Positivo	Si	9.27543	negativo
0.19.01620_009.01	Flock1	Yearlings	2018-2019	2019-03-27	20.5281	Positivo	26.3119	Positivo	NA	NA	Si	43.9698	Positivo
0.19.01620_010.01	Flock1	Yearlings	2018-2019	2019-03-27	34.4379	Positivo	36.195	negativo	40	Negativo	Si	-0.118008	negativo
0.19.01620_011.01	Flock1	Yearlings	2018-2019	2019-03-27	30.6836	Positivo	31.1739	Positivo	38.0711	negativo	Si	17.6776	negativo
0.19.01620_012.01	Flock1	Yearlings	2018-2019	2019-03-27	30.8628	Positivo	35.5522	negativo	35.5996	negativo	Si	8.09535	negativo
0.19.01620_013.01	Flock1	Yearlings	2018-2019	2019-03-27	30.9251	Positivo	36.2571	negativo	32.1877	Positivo	Si	18.7161	negativo
0.19.01620_014.01	Flock1	Yearlings	2018-2019	2019-03-27	35.663	negativo	33.8084	Positivo	40	Negativo	Si	-6.49044	negativo
0.19.01620_015.01	Flock1	Yearlings	2018-2019	2019-03-27	33.0956	Positivo	40	Negativo	40	Negativo	Si	55.0625	Positivo
0.19.01620_016.01	Flock1	Yearlings	2018-2019	2019-03-27	28.2099	Positivo	35.4764	negativo	36.9119	negativo	Si	45.1499	Positivo
0.19.01620_017.01	Flock1	Yearlings	2018-2019	2019-03-27	27.045	Positivo	40	Negativo	37.8138	negativo	Si	64.8336	Positivo
0.19.01620_018.01	Flock1	Yearlings	2018-2019	2019-03-27	30.9515	Positivo	40	Negativo	40	Negativo	Si	-2.33656	negativo
0.19.01620_019.01	Flock1	Yearlings	2018-2019	2019-03-27	31.7917	Positivo	33.299	Positivo	35.8333	negativo	Si	35.426	negativo
0.19.01620_020.01	Flock1	Yearlings	2018-2019	2019-03-27	27.7885	Positivo	40	Negativo	37.2532	negativo	Si	22.4451	negativo
0.19.01620_021.01	Flock1	Yearlings	2018-2019	2019-03-27	21.1348	Positivo	40	Negativo	34.9371	Positivo	Si	40.0519	Positivo
0.19.01620_022.01	Flock1	Yearlings	2018-2019	2019-03-27	29.3526	Positivo	32.3144	Positivo	35.8952	negativo	Si	20.557	negativo
0.19.01620_023.01	Flock1	Yearlings	2018-2019	2019-03-27	27.6945	Positivo	34.1594	Positivo	40	Negativo	Si	3.42223	negativo
0.19.01620_024.01	Flock1	Yearlings	2018-2019	2019-03-27	29.9103	Positivo	31.8026	Positivo	34.6731	Positivo	Si	10.0779	negativo
0.19.01620_025.01	Flock1	Yearlings	2018-2019	2019-03-27	29.9584	Positivo	37.2233	negativo	40	Negativo	Si	2.903	negativo
0.19.01620_026.01	Flock1	Yearlings	2018-2019	2019-03-27	31.8348	Positivo	35.2834	negativo	36.0516	negativo	Si	129.785	Positivo
0.19.01620_027.01	Flock1	Yearlings	2018-2019	2019-03-27	30.138	Positivo	33.1669	Positivo	35.0064	negativo	Si	7.43451	negativo
0.19.01620_028.01	Flock1	Yearlings	2018-2019	2019-03-27	20.5182	Positivo	40	Negativo	35.1275	negativo	Si	31.3193	negativo
0.15.06173_001	Flock2	ewes	2015-2016	2015-11-30	40	negativo	40	negativo	40	negativo	No	15.3363	negativo
0.15.06173_002	Flock2	ewes	2015-2016	2015-11-30	40	negativo	40	negativo	40	negativo	No	106.516	Positivo
0.15.06173_003	Flock2	ewes	2015-2016	2015-11-30	40	negativo	40	negativo	40	negativo	No	55.4963	Positivo
0.15.06173_004	Flock2	ewes	2015-2016	2015-11-30	40	negativo	40	negativo	40	negativo	No	83.0825	Positivo
0.15.06173_005	Flock2	ewes	2015-2016	2015-11-30	40	negativo	40	negativo	40	negativo	No	87.5024	Positivo
0.15.06173_006	Flock2	ewes	2015-2016	2015-11-30	40	negativo	40	negativo	40	negativo	No	85.7497	Positivo
0.15.06173_007	Flock2	ewes	2015-2016	2015-11-30	40	negativo	40	negativo	40	negativo	No	53.1339	Positivo
0.15.06173_008	Flock2	ewes	2015-2016	2015-11-30	40	negativo	40	negativo	40	negativo	No	59.2684	Positivo
0.15.06173_009	Flock2	ewes	2015-2016	2015-11-30	37.5358	negativo	40	negativo	40	negativo	No	26.9956	negativo
0.15.06173_010	Flock2	ewes	2015-2016	2015-11-30	40	negativo	40	negativo	37.5066	negativo	No	88.9884	Positivo
0.15.06173_011	Flock2	ewes	2015-2016	2015-11-30	40	negativo	40	negativo	40	negativo	No	94.78	Positivo
0.15.06173_012	Flock2	ewes	2015-2016	2015-11-30	40	negativo	40	negativo	40	negativo	No	54.6961	Positivo
0.15.06173_013	Flock2	ewes	2015-2016	2015-11-30	40	negativo	35.8956	negativo	40	negativo	No	37.4738	negativo
0.15.06173_014	Flock2	ewes	2015-2016	2015-11-30	34.8675	Positivo	40	negativo	40	negativo	Si	52.5243	Positivo
0.15.06173_015	Flock2	ewes	2015-2016	2015-11-30	36.6001	negativo	40	negativo	40	negativo	No	97.6376	Positivo
0.15.06173_016	Flock2	ewes	2015-2016	2015-11-30	40	negativo	40	negativo	40	negativo	No	31.606	negativo
0.15.06173_017	Flock2	ewes	2015-2016	2015-11-30	40	negativo	40	negativo	40	negativo	No	5.16289	negativo
0.15.06173_018	Flock2	ewes	2015-2016	2015-11-30	35.2826	negativo	40	negativo	40	negativo	No	30.5392	negativo
0.15.06173_019	Flock2	ewes	2015-2016	2015-11-30	40	negativo	40	negativo	35.8542	negativo	No	111.926	Positivo
0.15.06173_020	Flock2	ewes	2015-2016	2015-11-30	40	negativo	40	negativo	40	negativo	No	73.4807	Positivo
0.15.06173_021	Flock2	ewes	2015-2016	2015-11-30	35.5006	negativo	40	negativo	40	negativo	No	55.3439	Positivo
0.15.06173_022	Flock2	ewes	2015-2016	2015-11-30	40	negativo	40	negativo	40	negativo	No	48.6378	Positivo
0.15.06173_023	Flock2	ewes	2015-2016	2015-11-30	40	negativo	40	negativo	40	negativo	No	99.2761	Positivo
0.15.06173_024	Flock2	ewes	2015-2016	2015-11-30	40	negativo	40	negativo	40	negativo	No	16.8985	negativo
0.15.06173_025	Flock2	ewes	2015-2016	2015-11-30	40	negativo	40	negativo	40	negativo	No	7.06801	negativo
0.15.06173_026	Flock2	ewes	2015-2016	2015-11-30	40	negativo	40	negativo	40	negativo	No	48.6759	Positivo
0.15.06173_027	Flock2	ewes	2015-2016	2015-11-30	40	negativo	40	negativo	40	negativo	No	21.3946	negativo
0.15.06173_028	Flock2	ewes	2015-2016	2015-11-30	37.2058	negativo	40	negativo	40	negativo	No	102.934	Positivo
0.15.06173_029	Flock2	ewes	2015-2016	2015-11-30	36.299	negativo	40	negativo	36.5202	negativo	No	45.5896	Positivo
0.15.06173_030	Flock2	ewes	2015-2016	2015-11-30	40	negativo	40	negativo	40	negativo	No	37.5242	negativo
0.15.06173_031	Flock2	ewes	2015-2016	2015-11-30	40	negativo	40	negativo	38.031	negativo	No	43.5522	Positivo
0.15.06173_032	Flock2	ewes	2015-2016	2015-11-30	34.5287	Positivo	40	negativo	40	negativo	Si	64.0043	Positivo
0.15.06173_033	Flock2	ewes	2015-2016	2015-11-30	40	negativo	40	negativo	36.9523	negativo	No	29.4295	negativo
0.15.06173_034	Flock2	ewes	2015-2016	2015-11-30	40	negativo	40	negativo	34.89	Positivo	Si	19.0958	negativo
0.15.06173_035	Flock2	ewes	2015-2016	2015-11-30	40	negativo	40	negativo	40	negativo	No	2.90635	negativo
0.15.06173_036	Flock2	ewes	2015-2016	2015-11-30	40	negativo	40	negativo	40	negativo	No	-1.0549	negativo
0.15.06173_037	Flock2	ewes	2015-2016	2015-11-30	40	negativo	40	negativo	40	negativo	No	23.789	negativo
0.15.06173_038	Flock2	ewes	2015-2016	2015-11-30	40	negativo	40	negativo	37.5452	negativo	No	90.6997	Positivo
0.15.06173_039	Flock2	ewes	2015-2016	2015-11-30	40	negativo	40	negativo	40	negativo	No	30.592	negativo
0.15.06173_040	Flock2	ewes	2015-2016	2015-11-30	40	negativo	40	negativo	36.7118	negativo	No	54.1012	Positivo
0.15.06173_041	Flock2	ewes	2015-2016	2015-11-30	40	negativo	40	negativo	36.7623	negativo	No	116.233	Positivo
0.16.00700_001	Flock2	Purchased	2015-2016	2016-02-10	40	negativo	32.5546	Positivo	32.7646	Positivo	Si	70.1131	Positivo
0.16.00700_002	Flock2	Purchased	2015-2016	2016-02-10	32.0411	Positivo	35.1119	negativo	34.0475	Positivo	Si	110.652	Positivo
0.16.00700_003	Flock2	Purchased	2015-2016	2016-02-10	27.1619	Positivo	36.9104	negativo	31.6714	Positivo	Si	-1.79477	negativo
0.16.00700_004	Flock2	Purchased	2015-2016	2016-02-10	31.204	Positivo	37.0558	negativo	35.6363	negativo	Si	68.2403	Positivo
0.16.00700_005	Flock2	Purchased	2015-2016	2016-02-10	29.8385	Positivo	40	negativo	32.0143	Positivo	Si	94.8108	Positivo
0.16.00700_006	Flock2	Purchased	2015-2016	2016-02-10	27.8516	Positivo	37.9364	negativo	30.584	Positivo	Si	19.1963	negativo
0.16.00700_007	Flock2	Purchased	2015-2016	2016-02-10	27.7867	Positivo	34.0788	Positivo	30.8693	Positivo	Si	76.629	Positivo
0.16.00700_008	Flock2	Purchased	2015-2016	2016-02-10	31.6948	Positivo	35.3073	negativo	31.0633	Positivo	Si	2.80921	negativo
0.16.00700_009	Flock2	Purchased	2015-2016	2016-02-10	28.9652	Positivo	31.0813	Positivo	29.6605	Positivo	Si	33.3593	negativo
0.16.00700_010	Flock2	Purchased	2015-2016	2016-02-10	26.2739	Positivo	40	negativo	29.9585	Positivo	Si	4.68201	negativo
0.16.00700_011	Flock2	Purchased	2015-2016	2016-02-10	28.9774	Positivo	33.1465	Positivo	32.6423	Positivo	Si	0.0390168	negativo
0.16.00700_012	Flock2	Purchased	2015-2016	2016-02-10	30.0249	Positivo	34.6736	Positivo	NA	NA	Si	7.4522	negativo
0.16.00700_013	Flock2	Purchased	2015-2016	2016-02-10	26.2061	Positivo	34.181	Positivo	30.3499	Positivo	Si	2.22396	negativo
0.16.00700_014	Flock2	Purchased	2015-2016	2016-02-10	24.3105	Positivo	30.3735	Positivo	31.1587	Positivo	Si	107.53	Positivo
0.16.00700_015	Flock2	Purchased	2015-2016	2016-02-10	25.4498	Positivo	35.9486	negativo	32.7997	Positivo	Si	15.8018	negativo
0.16.00700_016	Flock2	Purchased	2015-2016	2016-02-10	26.3116	Positivo	38.2029	negativo	31.7081	Positivo	Si	5.42333	negativo
0.16.00700_017	Flock2	Purchased	2015-2016	2016-02-10	26.5916	Positivo	40	negativo	30.9276	Positivo	Si	8.38861	negativo
0.16.00700_018	Flock2	Purchased	2015-2016	2016-02-10	25.9601	Positivo	35.2687	negativo	29.6088	Positivo	Si	-0.702302	negativo
0.16.00700_019	Flock2	Purchased	2015-2016	2016-02-10	14.7262	Positivo	27.6922	Positivo	27.2701	Positivo	Si	78.7749	Positivo
0.16.00700_020	Flock2	Purchased	2015-2016	2016-02-10	26.8957	Positivo	34.927	Positivo	30.2115	Positivo	Si	25.3999	negativo
0.16.01878_001	Flock2	Yearlings	2015-2016	2016-04-25	34.7017	Positivo	40	negativo	34.5935	Positivo	Si	35.2853	negativo
0.16.01878_002	Flock2	Yearlings	2015-2016	2016-04-25	32.2482	Positivo	36.9064	negativo	40	negativo	Si	14.1873	negativo
0.16.01878_003	Flock2	Yearlings	2015-2016	2016-04-25	33.1109	Positivo	37.8126	negativo	36.3873	negativo	Si	26.8891	negativo
0.16.01878_004	Flock2	Yearlings	2015-2016	2016-04-25	29.0685	Positivo	32.42	Positivo	27.192	Positivo	Si	71.5823	Positivo
0.16.01878_005	Flock2	Yearlings	2015-2016	2016-04-25	30.8129	Positivo	29.7334	Positivo	30.7599	Positivo	Si	30.0753	negativo
0.16.01878_006	Flock2	Yearlings	2015-2016	2016-04-25	27.1244	Positivo	33.435	Positivo	NA	NA	Si	52.422	Positivo
0.16.01878_007	Flock2	Yearlings	2015-2016	2016-04-25	11.2526	Positivo	29.4855	Positivo	28.9193	Positivo	Si	66.1141	Positivo
0.16.05751_001	Flock2	ewes	2016-2017	2016-12-01	40	negativo	40	negativo	40	negativo	No	56.8086	Positivo
0.16.05751_002	Flock2	ewes	2016-2017	2016-12-01	40	negativo	40	negativo	40	negativo	No	32.4992	negativo
0.16.05751_003	Flock2	ewes	2016-2017	2016-12-01	40	negativo	40	negativo	40	negativo	No	167.371	Positivo
0.16.05751_004	Flock2	ewes	2016-2017	2016-12-01	40	negativo	40	negativo	40	negativo	No	33.0192	negativo
0.16.05751_005	Flock2	ewes	2016-2017	2016-12-01	40	negativo	40	negativo	40	negativo	No	33.8642	negativo
0.16.05751_006	Flock2	ewes	2016-2017	2016-12-01	40	negativo	40	negativo	40	negativo	No	171.726	Positivo
0.16.05751_007	Flock2	ewes	2016-2017	2016-12-01	40	negativo	40	negativo	40	negativo	No	-2.40494	negativo
0.16.05751_008	Flock2	ewes	2016-2017	2016-12-01	40	negativo	40	negativo	40	negativo	No	93.7927	Positivo
0.16.05751_009	Flock2	ewes	2016-2017	2016-12-01	40	negativo	40	negativo	40	negativo	No	127.007	Positivo
0.16.05751_010	Flock2	ewes	2016-2017	2016-12-01	40	negativo	40	negativo	40	negativo	No	109.587	Positivo
0.16.05751_011	Flock2	ewes	2016-2017	2016-12-01	40	negativo	40	negativo	36.5	negativo	No	71.2382	Positivo
0.16.05751_012	Flock2	ewes	2016-2017	2016-12-01	40	negativo	40	negativo	40	negativo	No	181.085	Positivo
0.16.05751_013	Flock2	ewes	2016-2017	2016-12-01	40	negativo	40	negativo	40	negativo	No	-23.3994	negativo
0.16.05751_014	Flock2	ewes	2016-2017	2016-12-01	40	negativo	40	negativo	40	negativo	No	38.739	negativo
0.16.05751_015	Flock2	ewes	2016-2017	2016-12-01	40	negativo	40	negativo	40	negativo	No	171.336	Positivo
0.16.05751_016	Flock2	ewes	2016-2017	2016-12-01	40	negativo	40	negativo	NA	NA	No	158.986	Positivo
0.16.05751_017	Flock2	ewes	2016-2017	2016-12-01	40	negativo	40	negativo	40	negativo	No	157.751	Positivo
0.16.05751_018	Flock2	ewes	2016-2017	2016-12-01	40	negativo	40	negativo	37	negativo	No	93.2077	Positivo
0.16.05751_019	Flock2	ewes	2016-2017	2016-12-01	40	negativo	40	negativo	40	negativo	No	-22.4894	negativo
0.16.05751_020	Flock2	ewes	2016-2017	2016-12-01	40	negativo	40	negativo	40	negativo	No	-2.72993	negativo
0.16.05751_021	Flock2	ewes	2016-2017	2016-12-01	40	negativo	40	negativo	40	negativo	No	23.0094	negativo
0.16.05751_022	Flock2	ewes	2016-2017	2016-12-01	40	negativo	40	negativo	40	negativo	No	38.414	negativo
0.16.05751_023	Flock2	ewes	2016-2017	2016-12-01	40	negativo	40	negativo	40	negativo	No	70.1332	Positivo
0.16.05751_024	Flock2	ewes	2016-2017	2016-12-01	36.5	negativo	40	negativo	40	negativo	No	69.1583	Positivo
0.16.05751_025	Flock2	ewes	2016-2017	2016-12-01	40	negativo	40	negativo	40	negativo	No	3.63991	negativo
0.16.05751_026	Flock2	ewes	2016-2017	2016-12-01	40	negativo	40	negativo	40	negativo	No	60.4485	Positivo
0.16.05751_027	Flock2	ewes	2016-2017	2016-12-01	40	negativo	40	negativo	40	negativo	No	-23.9844	negativo
0.16.05751_028	Flock2	ewes	2016-2017	2016-12-01	40	negativo	40	negativo	40	negativo	No	103.347	Positivo
0.16.05751_029	Flock2	ewes	2016-2017	2016-12-01	40	negativo	40	negativo	40	negativo	No	78.908	Positivo
0.16.05751_030	Flock2	ewes	2016-2017	2016-12-01	40	negativo	40	negativo	40	negativo	No	-15.5996	negativo
0.16.05751_031	Flock2	ewes	2016-2017	2016-12-01	40	negativo	40	negativo	40	negativo	No	88.3328	Positivo
0.16.05751_032	Flock2	ewes	2016-2017	2016-12-01	40	negativo	40	negativo	40	negativo	No	96.5876	Positivo
0.16.05751_033	Flock2	ewes	2016-2017	2016-12-01	40	negativo	40	negativo	40	negativo	No	98.3425	Positivo
0.16.05751_034	Flock2	ewes	2016-2017	2016-12-01	40	negativo	40	negativo	40	negativo	No	6.75983	negativo
0.16.05751_035	Flock2	ewes	2016-2017	2016-12-01	40	negativo	40	negativo	40	negativo	No	28.0793	negativo
0.16.05751_036	Flock2	ewes	2016-2017	2016-12-01	40	negativo	40	negativo	40	negativo	No	102.957	Positivo
0.16.05751_037	Flock2	ewes	2016-2017	2016-12-01	40	negativo	40	negativo	40	negativo	No	3.76991	negativo
0.16.05751_038	Flock2	ewes	2016-2017	2016-12-01	40	negativo	40	negativo	36.3	negativo	No	7.8648	negativo
0.16.05751_039	Flock2	ewes	2016-2017	2016-12-01	40	negativo	40	negativo	35.3	negativo	No	-23.0744	negativo
0.16.05751_040	Flock2	ewes	2016-2017	2016-12-01	35.9	negativo	40	negativo	40	negativo	No	-10.2047	negativo
0.17.02129_001	Flock2	Yearlings	2016-2017	2017-04-28	40	negativo	40	negativo	40	negativo	No	-2.96804	negativo
0.17.02129_002	Flock2	Yearlings	2016-2017	2017-04-28	40	negativo	36.7501	negativo	40	negativo	No	62.8684	Positivo
0.17.02129_003	Flock2	Yearlings	2016-2017	2017-04-28	40	negativo	40	negativo	40	negativo	No	0.643421	negativo
0.17.02129_004	Flock2	Yearlings	2016-2017	2017-04-28	40	negativo	40	negativo	40	negativo	No	27.335	negativo
0.17.02129_005	Flock2	Yearlings	2016-2017	2017-04-28	26.8904	Positivo	40	negativo	30.4166	Positivo	Si	45.5168	Positivo
0.17.02129_006	Flock2	Yearlings	2016-2017	2017-04-28	40	negativo	40	negativo	40	negativo	No	7.65878	negativo
0.17.02129_007	Flock2	Yearlings	2016-2017	2017-04-28	40	negativo	40	negativo	40	negativo	No	-2.80199	negativo
0.17.02129_008	Flock2	Yearlings	2016-2017	2017-04-28	40	negativo	32.0245	Positivo	40	negativo	Si	NA	NA
0.17.06165_001	Flock2	ewes	2017-2018	2017-12-14	40	negativo	40	negativo	40	negativo	No	9.79982	negativo
0.17.06165_002	Flock2	ewes	2017-2018	2017-12-14	40	negativo	40	negativo	40	negativo	No	2.86824	negativo
0.17.06165_003	Flock2	ewes	2017-2018	2017-12-14	40	negativo	40	negativo	40	negativo	No	16.1339	negativo
0.17.06165_004	Flock2	ewes	2017-2018	2017-12-14	40	negativo	40	negativo	40	negativo	No	13.7437	negativo
0.17.06165_005	Flock2	ewes	2017-2018	2017-12-14	40	negativo	40	negativo	40	negativo	No	73.1999	Positivo
0.17.06165_006	Flock2	ewes	2017-2018	2017-12-14	40	negativo	40	negativo	40	negativo	No	26.6507	negativo
0.17.06165_007	Flock2	ewes	2017-2018	2017-12-14	40	negativo	40	negativo	40	negativo	No	35.0762	negativo
0.17.06165_008	Flock2	ewes	2017-2018	2017-12-14	40	negativo	40	negativo	40	negativo	No	80.012	Positivo
0.17.06165_009	Flock2	ewes	2017-2018	2017-12-14	40	negativo	40	negativo	40	negativo	No	39.02	negativo
0.17.06165_010	Flock2	ewes	2017-2018	2017-12-14	40	negativo	40	negativo	40	negativo	No	9.74007	negativo
0.17.06165_011	Flock2	ewes	2017-2018	2017-12-14	40	negativo	40	negativo	40	negativo	No	4.30236	negativo
0.17.06165_012	Flock2	ewes	2017-2018	2017-12-14	40	negativo	40	negativo	40	negativo	No	79.7729	Positivo
0.17.06165_013	Flock2	ewes	2017-2018	2017-12-14	40	negativo	40	negativo	40	negativo	No	47.0272	Positivo
0.17.06165_014	Flock2	ewes	2017-2018	2017-12-14	40	negativo	40	negativo	40	negativo	No	28.8019	negativo
0.17.06165_015	Flock2	ewes	2017-2018	2017-12-14	40	negativo	40	negativo	40	negativo	No	13.4449	negativo
0.17.06165_016	Flock2	ewes	2017-2018	2017-12-14	40	negativo	40	negativo	40	negativo	No	103.257	Positivo
0.17.06165_017	Flock2	ewes	2017-2018	2017-12-14	40	negativo	40	negativo	40	negativo	No	3.22677	negativo
0.17.06165_018	Flock2	ewes	2017-2018	2017-12-14	40	negativo	40	negativo	40	negativo	No	18.7033	negativo
0.17.06165_019	Flock2	ewes	2017-2018	2017-12-14	40	negativo	40	negativo	40	negativo	No	72.184	Positivo
0.17.06165_020	Flock2	ewes	2017-2018	2017-12-14	40	negativo	40	negativo	40	negativo	No	51.21	Positivo
0.17.06165_021	Flock2	ewes	2017-2018	2017-12-14	40	negativo	40	negativo	40	negativo	No	42.187	Positivo
0.17.06165_022	Flock2	ewes	2017-2018	2017-12-14	40	negativo	40	negativo	40	negativo	No	19.1216	negativo
0.17.06165_023	Flock2	ewes	2017-2018	2017-12-14	40	negativo	40	negativo	40	negativo	No	4.48163	negativo
0.17.06165_024	Flock2	ewes	2017-2018	2017-12-14	40	negativo	40	negativo	40	negativo	No	28.3239	negativo
0.17.06165_025	Flock2	ewes	2017-2018	2017-12-14	40	negativo	36.4962	negativo	40	negativo	No	30.4153	negativo
0.17.06165_026	Flock2	ewes	2017-2018	2017-12-14	40	negativo	40	negativo	40	negativo	No	3.22677	negativo
0.17.06165_027	Flock2	ewes	2017-2018	2017-12-14	40	negativo	40	negativo	40	negativo	No	36.5701	negativo
0.17.06165_028	Flock2	ewes	2017-2018	2017-12-14	40	negativo	40	negativo	40	negativo	No	0.11951	negativo
0.17.06165_029	Flock2	ewes	2017-2018	2017-12-14	40	negativo	40	negativo	40	negativo	No	1.55363	negativo
0.17.06165_030	Flock2	ewes	2017-2018	2017-12-14	40	negativo	40	negativo	40	negativo	No	55.0941	Positivo
0.18.01661_001	Flock2	Yearlings	2017-2018	2018-04-14	40	negativo	40	negativo	40	negativo	No	10.55	negativo
0.18.01661_002	Flock2	Yearlings	2017-2018	2018-04-14	40	negativo	40	negativo	40	negativo	No	16.8454	negativo
0.18.01661_003	Flock2	Yearlings	2017-2018	2018-04-14	40	negativo	40	negativo	40	negativo	No	-2.17918	negativo
0.18.01661_004	Flock2	Yearlings	2017-2018	2018-04-14	40	negativo	40	negativo	40	negativo	No	101.937	Positivo
0.18.01661_005	Flock2	Yearlings	2017-2018	2018-04-14	40	negativo	40	negativo	40	negativo	No	0.311311	negativo
0.18.01661_006	Flock2	Yearlings	2017-2018	2018-04-14	40	negativo	40	negativo	40	negativo	No	1.21065	negativo
0.18.01661_007	Flock2	Yearlings	2017-2018	2018-04-14	40	negativo	40	negativo	40	negativo	No	-1.34901	negativo
0.18.01661_008	Flock2	Yearlings	2017-2018	2018-04-14	40	negativo	40	negativo	40	negativo	No	29.1595	negativo
0.18.01661_009	Flock2	Yearlings	2017-2018	2018-04-14	40	negativo	40	negativo	40	negativo	No	-2.59426	negativo
0.18.01661_010	Flock2	Yearlings	2017-2018	2018-04-14	40	negativo	40	negativo	40	negativo	No	-1.41819	negativo
0.18.01661_011	Flock2	Yearlings	2017-2018	2018-04-14	40	negativo	40	negativo	40	negativo	No	8.54376	negativo
0.18.01661_012	Flock2	Yearlings	2017-2018	2018-04-14	40	negativo	40	negativo	40	negativo	No	28.1909	negativo
0.18.01661_013	Flock2	Yearlings	2017-2018	2018-04-14	40	negativo	40	negativo	40	negativo	No	19.4742	negativo
0.18.01661_014	Flock2	Yearlings	2017-2018	2018-04-14	40	negativo	40	negativo	40	negativo	No	2.59426	negativo
0.18.02669_001	Flock2	Yearlings	2017-2018	2018-06-18	40	negativo	40	negativo	40	negativo	No	-0.644853	negativo
0.18.02669_002	Flock2	Yearlings	2017-2018	2018-06-18	40	negativo	40	negativo	40	negativo	No	-1.55242	negativo
0.18.02669_003	Flock2	Yearlings	2017-2018	2018-06-18	40	negativo	40	negativo	40	negativo	No	-0.979221	negativo
0.18.02669_004	Flock2	Yearlings	2017-2018	2018-06-18	40	negativo	40	negativo	40	negativo	No	10.2938	negativo
0.18.02669_005	Flock2	Yearlings	2017-2018	2018-06-18	40	negativo	40	negativo	40	negativo	No	17.1244	negativo
0.18.02669_006	Flock2	Yearlings	2017-2018	2018-06-18	40	negativo	40	negativo	40	negativo	No	4.1796	negativo
0.18.02669_007	Flock2	Yearlings	2017-2018	2018-06-18	40	negativo	40	negativo	40	negativo	No	4.0363	negativo
0.18.02669_008	Flock2	Yearlings	2017-2018	2018-06-18	40	negativo	40	negativo	40	negativo	No	11.1536	negativo
0.18.02669_009	Flock2	Yearlings	2017-2018	2018-06-18	40	negativo	35.715	negativo	40	negativo	No	-3.84524	negativo
0.18.02669_010	Flock2	Yearlings	2017-2018	2018-06-18	40	negativo	40	negativo	40	negativo	No	26.2479	negativo
0.18.02669_011	Flock2	Yearlings	2017-2018	2018-06-18	40	negativo	40	negativo	40	negativo	No	-1.17029	negativo
0.18.02669_012	Flock2	Yearlings	2017-2018	2018-06-18	40	negativo	40	negativo	40	negativo	No	-5.32601	negativo
0.18.02669_013	Flock2	Yearlings	2017-2018	2018-06-18	40	negativo	40	negativo	40	negativo	No	4.22737	negativo
0.18.02669_014	Flock2	Yearlings	2017-2018	2018-06-18	40	negativo	40	negativo	40	negativo	No	-4.0363	negativo
0.19.03922_001.00	Flock2	Yearlings	2018-2019	2019-05-10	24.5467	Positivo	40	Negativo	40	Negativo	Si	16.7981	negativo
0.19.03922_002.00	Flock2	Yearlings	2018-2019	2019-05-10	40	Negativo	40	Negativo	40	Negativo	No	-3.92028	negativo
0.19.03922_003.00	Flock2	Yearlings	2018-2019	2019-05-10	40	Negativo	40	Negativo	40	Negativo	No	-3.08804	negativo
0.19.03922_004.00	Flock2	Yearlings	2018-2019	2019-05-10	40	Negativo	40	Negativo	40	Negativo	No	7.51205	negativo
0.19.03922_005.00	Flock2	Yearlings	2018-2019	2019-05-10	40	Negativo	40	Negativo	40	Negativo	No	30.9023	negativo
0.19.03922_006.00	Flock2	Yearlings	2018-2019	2019-05-10	40	Negativo	40	Negativo	40	Negativo	No	7.24923	negativo
0.19.03922_007.00	Flock2	Yearlings	2018-2019	2019-05-10	40	Negativo	40	Negativo	40	Negativo	No	-5.58476	negativo
0.19.03922_008.00	Flock2	Yearlings	2018-2019	2019-05-10	40	Negativo	40	Negativo	40	Negativo	No	-5.58476	negativo
0.19.03922_009.00	Flock2	Yearlings	2018-2019	2019-05-10	40	Negativo	40	Negativo	40	Negativo	No	0.197109	negativo
0.19.03922_010.00	Flock2	Yearlings	2018-2019	2019-05-10	40	Negativo	40	Negativo	40	Negativo	No	-6.02278	negativo
0.19.03922_011.00	Flock2	Yearlings	2018-2019	2019-05-10	40	Negativo	40	Negativo	40	Negativo	No	-2.38721	negativo
0.19.03922_012.00	Flock2	Yearlings	2018-2019	2019-05-10	40	Negativo	40	Negativo	40	Negativo	No	-5.54095	negativo
0.19.03922_013.00	Flock2	Yearlings	2018-2019	2019-05-10	40	Negativo	40	Negativo	40	Negativo	No	2.91283	negativo
0.19.03922_014.00	Flock2	Yearlings	2018-2019	2019-05-10	40	Negativo	40	Negativo	40	Negativo	No	-2.29961	negativo
0.19.03922_015.00	Flock2	Yearlings	2018-2019	2019-05-10	40	Negativo	40	Negativo	40	Negativo	No	10.0964	negativo
0.19.03922_016.00	Flock2	Yearlings	2018-2019	2019-05-10	40	Negativo	40	Negativo	40	Negativo	No	-3.78887	negativo
0.19.03922_017.00	Flock2	Yearlings	2018-2019	2019-05-10	40	Negativo	40	Negativo	40	Negativo	No	-3.56986	negativo
0.19.03922_018.00	Flock2	Yearlings	2018-2019	2019-05-10	40	Negativo	34.0179	Positivo	40	Negativo	Si	-6.67981	negativo
0.19.03922_019.00	Flock2	Yearlings	2018-2019	2019-05-10	40	Negativo	40	Negativo	40	Negativo	No	0.284713	negativo
0.16.00085_001	Flock3	ewes	2015-2016	2016-01-12	40	negativo	40	negativo	40	negativo	No	18.18	negativo
0.16.00085_002	Flock3	ewes	2015-2016	2016-01-12	40	negativo	40	negativo	40	negativo	No	8.97	negativo
0.16.00085_003	Flock3	ewes	2015-2016	2016-01-12	40	negativo	40	negativo	40	negativo	No	85.25	Positivo
0.16.00085_004	Flock3	ewes	2015-2016	2016-01-12	40	negativo	40	negativo	40	negativo	No	2.11	negativo
0.16.00085_005	Flock3	ewes	2015-2016	2016-01-12	40	negativo	40	negativo	40	negativo	No	79.95	Positivo
0.16.00085_006	Flock3	ewes	2015-2016	2016-01-12	40	negativo	40	negativo	40	negativo	No	36.95	negativo
0.16.00085_007	Flock3	ewes	2015-2016	2016-01-12	40	negativo	40	negativo	40	negativo	No	24.62	negativo
0.16.00085_008	Flock3	ewes	2015-2016	2016-01-12	40	negativo	40	negativo	40	negativo	No	2.77	negativo
0.16.00085_009	Flock3	ewes	2015-2016	2016-01-12	40	negativo	40	negativo	40	negativo	No	40.9792	Positivo
0.16.00085_010	Flock3	ewes	2015-2016	2016-01-12	40	negativo	40	negativo	40	negativo	No	20.442	negativo
0.16.00085_011	Flock3	ewes	2015-2016	2016-01-12	40	negativo	40	negativo	40	negativo	No	56.0297	Positivo
0.16.00085_012	Flock3	ewes	2015-2016	2016-01-12	40	negativo	40	negativo	40	negativo	No	0.819204	negativo
0.16.00085_013	Flock3	ewes	2015-2016	2016-01-12	40	negativo	40	negativo	40	negativo	No	45.6658	Positivo
0.16.00085_014	Flock3	ewes	2015-2016	2016-01-12	40	negativo	40	negativo	40	negativo	No	103.163	Positivo
0.16.00085_015	Flock3	ewes	2015-2016	2016-01-12	40	negativo	40	negativo	40	negativo	No	65.5934	Positivo
0.16.00085_016	Flock3	ewes	2015-2016	2016-01-12	40	negativo	40	negativo	40	negativo	No	20.823	negativo
0.16.00085_017	Flock3	ewes	2015-2016	2016-01-12	40	negativo	40	negativo	40	negativo	No	77.5576	Positivo
0.16.00085_018	Flock3	ewes	2015-2016	2016-01-12	40	negativo	40	negativo	40	negativo	No	96.1135	Positivo
0.16.00085_019	Flock3	ewes	2015-2016	2016-01-12	40	negativo	40	negativo	40	negativo	No	16.9366	negativo
0.16.00085_020	Flock3	ewes	2015-2016	2016-01-12	40	negativo	40	negativo	40	negativo	No	14.4218	negativo
0.16.00085_021	Flock3	ewes	2015-2016	2016-01-12	40	negativo	40	negativo	40	negativo	No	25.8144	negativo
0.16.00085_022	Flock3	ewes	2015-2016	2016-01-12	40	negativo	40	negativo	40	negativo	No	3.94361	negativo
0.16.00085_023	Flock3	ewes	2015-2016	2016-01-12	40	negativo	40	negativo	40	negativo	No	18.7655	negativo
0.16.00085_024	Flock3	ewes	2015-2016	2016-01-12	40	negativo	40	negativo	40	negativo	No	7.06801	negativo
0.16.00085_025	Flock3	ewes	2015-2016	2016-01-12	40	negativo	40	negativo	40	negativo	No	29.3961	negativo
0.16.00085_026	Flock3	ewes	2015-2016	2016-01-12	40	negativo	40	negativo	40	negativo	No	68.3368	Positivo
0.16.00085_027	Flock3	ewes	2015-2016	2016-01-12	40	negativo	40	negativo	40	negativo	No	80.5296	Positivo
0.16.00085_028	Flock3	ewes	2015-2016	2016-01-12	40	negativo	40	negativo	40	negativo	No	34.959	negativo
0.16.00085_029	Flock3	ewes	2015-2016	2016-01-12	40	negativo	40	negativo	40	negativo	No	24.9381	negativo
0.16.00085_030	Flock3	ewes	2015-2016	2016-01-12	40	negativo	40	negativo	40	negativo	No	37.4357	negativo
0.16.00085_031	Flock3	ewes	2015-2016	2016-01-12	40	negativo	40	negativo	40	negativo	No	62.7739	Positivo
0.16.00085_032	Flock3	ewes	2015-2016	2016-01-12	40	negativo	40	negativo	40	negativo	No	2.87674	negativo
0.16.00085_033	Flock3	ewes	2015-2016	2016-01-12	40	negativo	40	negativo	40	negativo	No	11.2593	negativo
0.16.00085_034	Flock3	ewes	2015-2016	2016-01-12	40	negativo	40	negativo	40	negativo	No	6.30596	negativo
0.16.00085_035	Flock3	ewes	2015-2016	2016-01-12	40	negativo	40	negativo	40	negativo	No	7.60145	negativo
0.16.00085_036	Flock3	ewes	2015-2016	2016-01-12	40	negativo	40	negativo	40	negativo	No	62.7358	Positivo
0.16.00085_037	Flock3	ewes	2015-2016	2016-01-12	40	negativo	40	negativo	40	negativo	No	57.7062	Positivo
0.16.00085_038	Flock3	ewes	2015-2016	2016-01-12	40	negativo	40	negativo	40	negativo	No	16.5936	negativo
0.16.00085_039	Flock3	ewes	2015-2016	2016-01-12	40	negativo	40	negativo	40	negativo	No	27.4528	negativo
0.16.00085_040	Flock3	ewes	2015-2016	2016-01-12	40	negativo	40	negativo	40	negativo	No	34.3875	negativo
0.16.01382.001	Flock3	Yearlings	2015-2016	2016-03-21	34.2161	Positivo	40	negativo	34.4301	Positivo	Si	37.8645	negativo
0.16.01382.002	Flock3	Yearlings	2015-2016	2016-03-21	36.7648	negativo	40	negativo	37.2296	negativo	No	3.88073	negativo
0.16.01382.003	Flock3	Yearlings	2015-2016	2016-03-21	35.9756	negativo	40	negativo	40	negativo	No	9.44968	negativo
0.16.01382.004	Flock3	Yearlings	2015-2016	2016-03-21	35.9286	negativo	35.5792	negativo	37.0354	negativo	No	2.03903	negativo
0.16.01382.005	Flock3	Yearlings	2015-2016	2016-03-21	40	negativo	40	negativo	38.4572	negativo	No	1.20588	negativo
0.16.01382.006	Flock3	Yearlings	2015-2016	2016-03-21	40	negativo	40	negativo	40	negativo	No	1.46898	negativo
0.16.01382.007	Flock3	Yearlings	2015-2016	2016-03-21	40	negativo	40	negativo	37.8539	negativo	No	-1.55668	negativo
0.16.01382.008	Flock3	Yearlings	2015-2016	2016-03-21	40	negativo	40	negativo	37.121	negativo	No	8.92348	negativo
0.16.01382.009	Flock3	Yearlings	2015-2016	2016-03-21	37.9491	negativo	40	negativo	40	negativo	No	4.67003	negativo
0.16.01907_001	Flock3	Yearlings	2015-2016	2016-04-26	40	negativo	40	negativo	40	negativo	No	3.03552	negativo
0.16.01907_002	Flock3	Yearlings	2015-2016	2016-04-26	40	negativo	40	negativo	40	negativo	No	5.70506	negativo
0.16.01907_003	Flock3	Yearlings	2015-2016	2016-04-26	30.9057	Positivo	40	negativo	40	negativo	Si	-4.58558	negativo
0.16.01907_004	Flock3	Yearlings	2015-2016	2016-04-26	40	negativo	40	negativo	40	negativo	No	3.37998	negativo
0.16.01907_005	Flock3	Yearlings	2015-2016	2016-04-26	36.4124	negativo	40	negativo	40	negativo	No	31.5823	negativo
0.16.01907_006	Flock3	Yearlings	2015-2016	2016-04-26	40	negativo	40	negativo	40	negativo	No	-1.01184	negativo
0.16.01907_007	Flock3	Yearlings	2015-2016	2016-04-26	40	negativo	40	negativo	40	negativo	No	76.5339	Positivo
0.16.01907_008	Flock3	Yearlings	2015-2016	2016-04-26	40	negativo	40	negativo	40	negativo	No	-0.452099	negativo
0.16.01907_009	Flock3	Yearlings	2015-2016	2016-04-26	40	negativo	40	negativo	40	negativo	No	10.915	negativo
0.16.01907_010	Flock3	Yearlings	2015-2016	2016-04-26	40	negativo	40	negativo	40	negativo	No	4.49946	negativo
0.16.01907_011	Flock3	Yearlings	2015-2016	2016-04-26	40	negativo	40	negativo	40	negativo	No	28.7406	negativo
0.16.01907_012	Flock3	Yearlings	2015-2016	2016-04-26	40	negativo	40	negativo	40	negativo	No	5.27449	negativo
0.16.01907_013	Flock3	Yearlings	2015-2016	2016-04-26	40	negativo	40	negativo	40	negativo	No	-1.48547	negativo
0.16.01907_014	Flock3	Yearlings	2015-2016	2016-04-26	40	negativo	40	negativo	40	negativo	No	5.9634	negativo
0.16.01907_015	Flock3	Yearlings	2015-2016	2016-04-26	40	negativo	40	negativo	40	negativo	No	1.70075	negativo
0.16.01907_016	Flock3	Yearlings	2015-2016	2016-04-26	40	negativo	40	negativo	40	negativo	No	24.2196	negativo
0.16.01907_017	Flock3	Yearlings	2015-2016	2016-04-26	40	negativo	40	negativo	40	negativo	No	7.59957	negativo
0.16.01907_018	Flock3	Yearlings	2015-2016	2016-04-26	40	negativo	40	negativo	40	negativo	No	16.8999	negativo
0.16.01907_019	Flock3	Yearlings	2015-2016	2016-04-26	40	negativo	40	negativo	40	negativo	No	22.7126	negativo
0.17.00098_001	Flock3	ewes	2016-2017	2017-01-10	40	negativo	40	negativo	40	negativo	No	-15.4046	negativo
0.17.00098_002	Flock3	ewes	2016-2017	2017-01-10	40	negativo	40	negativo	40	negativo	No	12.0897	negativo
0.17.00098_003	Flock3	ewes	2016-2017	2017-01-10	40	negativo	40	negativo	40	negativo	No	-20.2795	negativo
0.17.00098_004	Flock3	ewes	2016-2017	2017-01-10	40	negativo	40	negativo	40	negativo	No	-25.8694	negativo
0.17.00098_005	Flock3	ewes	2016-2017	2017-01-10	40	negativo	40	negativo	40	negativo	No	3.37992	negativo
0.17.00098_006	Flock3	ewes	2016-2017	2017-01-10	40	negativo	40	negativo	40	negativo	No	17.1596	negativo
0.17.00098_007	Flock3	ewes	2016-2017	2017-01-10	40	negativo	40	negativo	40	negativo	No	124.017	Positivo
0.17.00098_008	Flock3	ewes	2016-2017	2017-01-10	40	negativo	40	negativo	40	negativo	No	35.6191	Positivo
0.17.00098_009	Flock3	ewes	2016-2017	2017-01-10	40	negativo	40	negativo	40	negativo	No	32.2392	Positivo
0.17.00098_010	Flock3	ewes	2016-2017	2017-01-10	40	negativo	40	negativo	40	negativo	No	-13.7147	negativo
0.17.00098_011	Flock3	ewes	2016-2017	2017-01-10	40	negativo	40	negativo	40	negativo	No	-3.31492	negativo
0.17.00098_012	Flock3	ewes	2016-2017	2017-01-10	40	negativo	40	negativo	40	negativo	No	-20.3445	negativo
0.17.00098_013	Flock3	ewes	2016-2017	2017-01-10	40	negativo	40	negativo	40	negativo	No	68.49	Positivo
0.17.00098_014	Flock3	ewes	2016-2017	2017-01-10	40	negativo	40	negativo	40	negativo	No	2.85054	negativo
0.17.00098_015	Flock3	ewes	2016-2017	2017-01-10	40	negativo	40	negativo	40	negativo	No	7.11351	negativo
0.17.00098_016	Flock3	ewes	2016-2017	2017-01-10	40	negativo	40	negativo	40	negativo	No	146.764	Positivo
0.17.00098_017	Flock3	ewes	2016-2017	2017-01-10	40	negativo	40	negativo	40	negativo	No	56.0606	Positivo
0.17.00098_018	Flock3	ewes	2016-2017	2017-01-10	40	negativo	40	negativo	40	negativo	No	77.4782	Positivo
0.17.00098_019	Flock3	ewes	2016-2017	2017-01-10	40	negativo	40	negativo	40	negativo	No	11.8901	negativo
0.17.00098_020	Flock3	ewes	2016-2017	2017-01-10	40	negativo	40	negativo	40	negativo	No	-2.13148	negativo
0.17.00098_021	Flock3	ewes	2016-2017	2017-01-10	40	negativo	40	negativo	40	negativo	No	63.508	Positivo
0.17.00098_022	Flock3	ewes	2016-2017	2017-01-10	40	negativo	40	negativo	40	negativo	No	-6.70262	negativo
0.17.00098_023	Flock3	ewes	2016-2017	2017-01-10	40	negativo	40	negativo	40	negativo	No	31.4587	negativo
0.17.00098_024	Flock3	ewes	2016-2017	2017-01-10	40	negativo	40	negativo	40	negativo	No	-2.43965	negativo
0.17.00098_025	Flock3	ewes	2016-2017	2017-01-10	40	negativo	40	negativo	40	negativo	No	87.2368	Positivo
0.17.00098_026	Flock3	ewes	2016-2017	2017-01-10	40	negativo	40	negativo	40	negativo	No	59.81	Positivo
0.17.00098_027	Flock3	ewes	2016-2017	2017-01-10	40	negativo	40	negativo	40	negativo	No	27.7093	negativo
0.17.00098_028	Flock3	ewes	2016-2017	2017-01-10	40	negativo	40	negativo	40	negativo	No	17.1803	negativo
0.17.00098_029	Flock3	ewes	2016-2017	2017-01-10	40	negativo	40	negativo	40	negativo	No	8.50026	negativo
0.17.00098_030	Flock3	ewes	2016-2017	2017-01-10	40	negativo	40	negativo	40	negativo	No	18.6697	negativo
0.17.00098_031	Flock3	ewes	2016-2017	2017-01-10	40	negativo	40	negativo	40	negativo	No	117.386	Positivo
0.17.00098_032	Flock3	ewes	2016-2017	2017-01-10	40	negativo	40	negativo	40	negativo	No	2.74782	negativo
0.17.00098_033	Flock3	ewes	2016-2017	2017-01-10	40	negativo	40	negativo	40	negativo	No	45.7884	Positivo
0.17.00098_034	Flock3	ewes	2016-2017	2017-01-10	40	negativo	40	negativo	40	negativo	No	75.886	Positivo
0.17.00098_035	Flock3	ewes	2016-2017	2017-01-10	40	negativo	40	negativo	40	negativo	No	-7.67848	negativo
0.17.00098_036	Flock3	ewes	2016-2017	2017-01-10	40	negativo	40	negativo	40	negativo	No	23.4977	negativo
0.17.00098_037	Flock3	ewes	2016-2017	2017-01-10	40	negativo	40	negativo	40	negativo	No	156.317	Positivo
0.17.00098_038	Flock3	ewes	2016-2017	2017-01-10	40	negativo	40	negativo	40	negativo	No	78.0945	Positivo
0.17.00098_039	Flock3	ewes	2016-2017	2017-01-10	40	negativo	40	negativo	40	negativo	No	16.8721	negativo
0.17.00098_040	Flock3	ewes	2016-2017	2017-01-10	40	negativo	40	negativo	40	negativo	No	-2.74782	negativo
0.17.01634_001	Flock3	Yearlings	2016-2017	2017-03-27	40	negativo	40	negativo	40	negativo	No	17.0279	negativo
0.17.01634_002	Flock3	Yearlings	2016-2017	2017-03-27	40	negativo	40	negativo	40	negativo	No	-5.10836	negativo
0.17.01634_003	Flock3	Yearlings	2016-2017	2017-03-27	40	negativo	40	negativo	40	negativo	No	16.4861	negativo
0.17.01634_004	Flock3	Yearlings	2016-2017	2017-03-27	40	negativo	40	negativo	40	negativo	No	48.6842	Positivo
0.17.01634_005	Flock3	Yearlings	2016-2017	2017-03-27	40	negativo	40	negativo	40	negativo	No	-5.80495	negativo
0.17.01634_006	Flock3	Yearlings	2016-2017	2017-03-27	40	negativo	40	negativo	40	negativo	No	-2.24458	negativo
0.17.01634_007	Flock3	Yearlings	2016-2017	2017-03-27	40	negativo	40	negativo	40	negativo	No	3.48297	negativo
0.17.01634_008	Flock3	Yearlings	2016-2017	2017-03-27	40	negativo	40	negativo	40	negativo	No	8.90093	negativo
0.17.01634_009	Flock3	Yearlings	2016-2017	2017-03-27	40	negativo	40	negativo	40	negativo	No	-8.51393	negativo
0.17.01634_010	Flock3	Yearlings	2016-2017	2017-03-27	40	negativo	40	negativo	40	negativo	No	157.043	Positivo
0.17.01634_011	Flock3	Yearlings	2016-2017	2017-03-27	40	negativo	40	negativo	40	negativo	No	51.8576	Positivo
0.17.01634_012	Flock3	Yearlings	2016-2017	2017-03-27	40	negativo	40	negativo	36.1119	negativo	No	10.2167	negativo
0.17.01634_013	Flock3	Purchased	2016-2017	2017-03-27	40	negativo	40	negativo	29.3743	Positivo	Si	232.585	Positivo
0.17.01634_014	Flock3	Purchased	2016-2017	2017-03-27	40	negativo	40	negativo	35.2741	negativo	No	5.80495	negativo
0.17.01634_015	Flock3	Purchased	2016-2017	2017-03-27	40	negativo	37.6379	negativo	40	negativo	No	36.6873	negativo
0.17.01634_016	Flock3	Purchased	2016-2017	2017-03-27	40	negativo	40	negativo	40	negativo	No	14.5511	negativo
0.17.01634_017	Flock3	Purchased	2016-2017	2017-03-27	40	negativo	35.3355	negativo	40	negativo	No	-3.32817	negativo
0.17.01634_018	Flock3	Purchased	2016-2017	2017-03-27	40	negativo	40	negativo	40	negativo	No	-0.541796	negativo
0.17.01634_019	Flock3	Purchased	2016-2017	2017-03-27	40	negativo	40	negativo	40	negativo	No	44.8916	Positivo
0.17.01634_020	Flock3	Purchased	2016-2017	2017-03-27	40	negativo	40	negativo	40	negativo	No	96.7492	Positivo
0.17.01634_021	Flock3	Purchased	2016-2017	2017-03-27	40	negativo	40	negativo	NA	NA	No	188.7	Positivo
0.17.01966_001	Flock3	Purchased	2016-2017	2017-04-19	40	negativo	40	negativo	40	negativo	No	17.7245	negativo
0.17.01966_002	Flock3	Purchased	2016-2017	2017-04-19	40	negativo	36.6084	negativo	40	negativo	No	11.4551	negativo
0.17.01966_003	Flock3	Purchased	2016-2017	2017-04-19	40	negativo	40	negativo	40	negativo	No	8.97833	negativo
0.17.01966_004	Flock3	Purchased	2016-2017	2017-04-19	40	negativo	40	negativo	NA	NA	No	30.3406	negativo
0.17.01966_005	Flock3	Purchased	2016-2017	2017-04-19	40	negativo	40	negativo	40	negativo	No	9.05573	negativo
0.17.01966_006	Flock3	Purchased	2016-2017	2017-04-19	40	negativo	40	negativo	NA	NA	No	18.1889	negativo
0.17.01966_007	Flock3	Purchased	2016-2017	2017-04-19	40	negativo	40	negativo	40	negativo	No	20.2786	negativo
0.17.01966_008	Flock3	Purchased	2016-2017	2017-04-19	34.8651	Positivo	40	negativo	40	negativo	Si	3.32817	negativo
0.17.01966_009	Flock3	Purchased	2016-2017	2017-04-19	40	negativo	40	negativo	40	negativo	No	3.25077	negativo
0.17.01966_010	Flock3	Purchased	2016-2017	2017-04-19	40	negativo	40	negativo	40	negativo	No	35.1393	negativo
0.17.01966_011	Flock3	Purchased	2016-2017	2017-04-19	40	negativo	40	negativo	40	negativo	No	58.2043	Positivo
0.17.01966_012	Flock3	Purchased	2016-2017	2017-04-19	40	negativo	40	negativo	40	negativo	No	12.1517	negativo
0.17.01966_013	Flock3	Purchased	2016-2017	2017-04-19	40	negativo	40	negativo	40	negativo	No	48.065	Positivo
0.17.01966_014	Flock3	Purchased	2016-2017	2017-04-19	40	negativo	40	negativo	40	negativo	No	76.0836	Positivo
0.17.01966_015	Flock3	Purchased	2016-2017	2017-04-19	40	negativo	40	negativo	NA	NA	No	104.489	Positivo
0.17.01966_016	Flock3	Purchased	2016-2017	2017-04-19	40	negativo	40	negativo	40	negativo	No	56.3467	Positivo
0.17.01966_017	Flock3	Purchased	2016-2017	2017-04-19	40	negativo	40	negativo	40	negativo	No	6.96594	negativo
0.17.01966_018	Flock3	Purchased	2016-2017	2017-04-19	40	negativo	40	negativo	40	negativo	No	12.5387	negativo
0.17.01966_019	Flock3	Purchased	2016-2017	2017-04-19	40	negativo	40	negativo	40	negativo	No	24.0712	negativo
0.18.00124_001	Flock3	ewes	2017-2018	2018-01-11	40	negativo	40	negativo	40	negativo	No	48.7003	Positivo
0.18.00124_002	Flock3	ewes	2017-2018	2018-01-11	40	negativo	40	negativo	40	negativo	No	3.5853	negativo
0.18.00124_003	Flock3	ewes	2017-2018	2018-01-11	40	negativo	40	negativo	40	negativo	No	142.277	Positivo
0.18.00124_004	Flock3	ewes	2017-2018	2018-01-11	40	negativo	40	negativo	40	negativo	No	15.1778	negativo
0.18.00124_005	Flock3	ewes	2017-2018	2018-01-11	40	negativo	40	negativo	40	negativo	No	5.43771	negativo
0.18.00124_006	Flock3	ewes	2017-2018	2018-01-11	40	negativo	40	negativo	40	negativo	No	64.8342	Positivo
0.18.00124_007	Flock3	ewes	2017-2018	2018-01-11	40	negativo	40	negativo	40	negativo	No	35.7335	negativo
0.18.00124_008	Flock3	ewes	2017-2018	2018-01-11	40	negativo	40	negativo	40	negativo	No	60.7708	Positivo
0.18.00124_009	Flock3	ewes	2017-2018	2018-01-11	40	negativo	40	negativo	40	negativo	No	35.0164	negativo
0.18.00124_010	Flock3	ewes	2017-2018	2018-01-11	40	negativo	40	negativo	40	negativo	No	62.9818	Positivo
0.18.00124_011	Flock3	ewes	2017-2018	2018-01-11	40	negativo	40	negativo	40	negativo	No	21.8703	negativo
0.18.00124_012	Flock3	ewes	2017-2018	2018-01-11	40	negativo	40	negativo	40	negativo	No	77.7413	Positivo
0.18.00124_013	Flock3	ewes	2017-2018	2018-01-11	40	negativo	40	negativo	40	negativo	No	90.8874	Positivo
0.18.00124_014	Flock3	ewes	2017-2018	2018-01-11	40	negativo	40	negativo	40	negativo	No	5.85599	negativo
0.18.00124_015	Flock3	ewes	2017-2018	2018-01-11	40	negativo	40	negativo	40	negativo	No	122.976	Positivo
0.18.00124_016	Flock3	ewes	2017-2018	2018-01-11	40	negativo	40	negativo	40	negativo	No	4.84016	negativo
0.18.00124_017	Flock3	ewes	2017-2018	2018-01-11	40	negativo	40	negativo	40	negativo	No	178.01	Positivo
0.18.00124_018	Flock3	ewes	2017-2018	2018-01-11	40	negativo	40	negativo	40	negativo	No	18.4045	negativo
0.18.00124_019	Flock3	ewes	2017-2018	2018-01-11	40	negativo	40	negativo	40	negativo	No	16.3131	negativo
0.18.00124_020	Flock3	ewes	2017-2018	2018-01-11	40	negativo	40	negativo	40	negativo	No	23.8422	negativo
0.18.00124_021	Flock3	ewes	2017-2018	2018-01-11	40	negativo	40	negativo	40	negativo	No	77.7413	Positivo
0.18.00124_022	Flock3	ewes	2017-2018	2018-01-11	40	negativo	40	negativo	40	negativo	No	67.4036	Positivo
0.18.00124_023	Flock3	ewes	2017-2018	2018-01-11	40	negativo	40	negativo	40	negativo	No	13.3851	negativo
0.18.00124_024	Flock3	ewes	2017-2018	2018-01-11	40	negativo	40	negativo	40	negativo	No	34.2396	negativo
0.18.00124_025	Flock3	ewes	2017-2018	2018-01-11	40	negativo	40	negativo	40	negativo	No	13.2656	negativo
0.18.00124_026	Flock3	ewes	2017-2018	2018-01-11	40	negativo	40	negativo	40	negativo	No	20.974	negativo
0.18.00124_027	Flock3	ewes	2017-2018	2018-01-11	40	negativo	40	negativo	40	negativo	No	75.4108	Positivo
0.18.00124_028	Flock3	ewes	2017-2018	2018-01-11	40	negativo	40	negativo	40	negativo	No	2.3902	negativo
0.18.00124_029	Flock3	ewes	2017-2018	2018-01-11	40	negativo	40	negativo	40	negativo	No	15.118	negativo
0.18.00124_030	Flock3	ewes	2017-2018	2018-01-11	40	negativo	40	negativo	40	negativo	No	4.60114	negativo
0.18.01920_001	Flock3	Yearlings	2017-2018	2018-04-30	27.5388	Positivo	40	negativo	34.0632	Positivo	Si	150.048	Positivo
0.18.01920_002	Flock3	Yearlings	2017-2018	2018-04-30	40	negativo	40	negativo	40	negativo	No	8.97232	negativo
0.18.01920_003	Flock3	Yearlings	2017-2018	2018-04-30	40	negativo	40	negativo	40	negativo	No	4.19981	negativo
0.18.01920_004	Flock3	Yearlings	2017-2018	2018-04-30	40	negativo	40	negativo	40	negativo	No	-2.03627	negativo
0.18.01920_005	Flock3	Yearlings	2017-2018	2018-04-30	40	negativo	33.1224	Positivo	37.3941	negativo	Si	1.20904	negativo
0.18.01920_006	Flock3	Yearlings	2017-2018	2018-04-30	40	negativo	36.9008	negativo	40	negativo	No	34.8711	negativo
0.18.01920_007	Flock3	Yearlings	2017-2018	2018-04-30	35.1688	negativo	40	negativo	40	negativo	No	27.8078	negativo
0.18.01920_008	Flock3	Yearlings	2017-2018	2018-04-30	40	negativo	40	negativo	40	negativo	No	1.7181	negativo
0.18.01920_009	Flock3	Yearlings	2017-2018	2018-04-30	40	negativo	40	negativo	40	negativo	No	-3.88164	negativo
0.18.01920_010	Flock3	Yearlings	2017-2018	2018-04-30	40	negativo	40	negativo	40	negativo	No	-0.890869	negativo
0.18.01920_011	Flock3	Yearlings	2017-2018	2018-04-30	40	negativo	40	negativo	40	negativo	No	-0.827235	negativo
0.18.01920_012	Flock3	Yearlings	2017-2018	2018-04-30	40	negativo	40	negativo	40	negativo	No	18.0083	negativo
0.18.01920_013	Flock3	Yearlings	2017-2018	2018-04-30	40	negativo	40	negativo	36.4228	negativo	No	-1.27267	negativo
0.18.01920_014	Flock3	Yearlings	2017-2018	2018-04-30	25.5662	Positivo	40	negativo	40	negativo	Si	31.3077	negativo
0.18.01920_015	Flock3	Yearlings	2017-2018	2018-04-30	34.5414	Positivo	40	negativo	40	negativo	Si	21.9535	negativo
0.18.01920_016	Flock3	Yearlings	2017-2018	2018-04-30	40	negativo	37.4558	negativo	40	negativo	No	25.0716	negativo
0.18.01920_017	Flock3	Yearlings	2017-2018	2018-04-30	40	negativo	32.3123	Positivo	34.1928	Positivo	Si	18.3901	negativo
0.18.01920_018	Flock3	Yearlings	2017-2018	2018-04-30	29.586	Positivo	40	negativo	35.6103	negativo	Si	42.8253	Positivo
0.18.01920_019	Flock3	Yearlings	2017-2018	2018-04-30	36.6917	negativo	40	negativo	36.7161	negativo	No	29.335	negativo
0.18.01920_020	Flock3	Yearlings	2017-2018	2018-04-30	25.1927	Positivo	40	negativo	40	negativo	Si	34.6802	negativo
0.18.01920_021	Flock3	Yearlings	2017-2018	2018-04-30	34.5806	Positivo	40	negativo	35.4068	negativo	Si	6.87241	negativo
0.18.01920_022	Flock3	Yearlings	2017-2018	2018-04-30	36.4924	negativo	31.4243	Positivo	33.9222	Positivo	Si	30.735	negativo
0.18.01920_023	Flock3	Yearlings	2017-2018	2018-04-30	33.2794	Positivo	40	negativo	40	negativo	Si	23.9262	negativo
0.19.02603_001.00	Flock3	Yearlings	2018-2019	2019-04-02	21.9221	Positivo	35.2416	negativo	26.4025	Positivo	Si	38.1297	negativo
0.19.02603_002.00	Flock3	Yearlings	2018-2019	2019-04-02	36.8723	negativo	40	Negativo	31.9405	Positivo	Si	12.8121	negativo
0.19.02603_003.00	Flock3	Yearlings	2018-2019	2019-04-02	13.0731	Positivo	33.0544	Positivo	29.3844	Positivo	Si	13.1625	negativo
0.19.02603_004.00	Flock3	Yearlings	2018-2019	2019-04-02	33.8755	Positivo	40	Negativo	29.2003	Positivo	Si	0.284713	negativo
0.19.02603_005.00	Flock3	Yearlings	2018-2019	2019-04-02	25.4821	Positivo	40	Negativo	34.2282	Positivo	Si	60.6439	Positivo
0.19.02603_006.00	Flock3	Yearlings	2018-2019	2019-04-02	20.331	Positivo	40	Negativo	28.9989	Positivo	Si	-3.26325	negativo
0.19.02603_007.00	Flock3	Yearlings	2018-2019	2019-04-02	32.0844	Positivo	40	Negativo	40	Negativo	Si	40.1445	Positivo
0.19.02603_008.00	Flock3	Yearlings	2018-2019	2019-04-02	35.9254	negativo	40	Negativo	40	Negativo	No	20.5212	negativo
0.16.00182_001.02	Flock4	ewes	2015-2016	14/01/16	40	negativo	40	negativo	35.9094	negativo	No	66.3555	Positivo
0.16.00182_002.02	Flock4	ewes	2015-2016	14/01/16	34.7048	Positivo	37.3343	negativo	36.4797	negativo	Si	91.465	Positivo
0.16.00182_003.02	Flock4	ewes	2015-2016	14/01/16	31.04	Positivo	40	negativo	33.4006	Positivo	Si	40.522	Positivo
0.16.00182_004.02	Flock4	ewes	2015-2016	14/01/16	31.9097	Positivo	40	negativo	36.7507	negativo	Si	39.1122	negativo
0.16.00182_005.02	Flock4	ewes	2015-2016	14/01/16	33.6687	Positivo	40	negativo	40	negativo	Si	88.3406	Positivo
0.16.00182_006.02	Flock4	ewes	2015-2016	14/01/16	29.03	Positivo	40	negativo	34.383	Positivo	Si	65.5934	Positivo
0.16.00182_007.02	Flock4	ewes	2015-2016	14/01/16	31.7027	Positivo	40	negativo	32.0523	Positivo	Si	3.29587	negativo
0.16.00182_008.02	Flock4	ewes	2015-2016	14/01/16	29.5386	Positivo	40	negativo	38.1881	negativo	Si	15.6792	negativo
0.16.00182_009.02	Flock4	ewes	2015-2016	14/01/16	32.0799	Positivo	40	negativo	32.7843	Positivo	Si	75.3477	Positivo
0.16.00182_010.02	Flock4	ewes	2015-2016	14/01/16	32.09	Positivo	40	negativo	33.8346	Positivo	Si	24.4428	negativo
0.16.00182_011.02	Flock4	ewes	2015-2016	14/01/16	32.4593	Positivo	40	negativo	36.6526	negativo	Si	87.6167	Positivo
0.16.00182_012.02	Flock4	ewes	2015-2016	14/01/16	34.5957	Positivo	37.1829	negativo	35.2443	negativo	Si	9.43037	negativo
0.16.00182_013.02	Flock4	ewes	2015-2016	14/01/16	20.7174	Positivo	40	negativo	30.3769	Positivo	Si	110.25	Positivo
0.16.00182_014.02	Flock4	ewes	2015-2016	14/01/16	35.7914	negativo	35.2207	negativo	40	negativo	No	41.1697	Positivo
0.16.00182_015.02	Flock4	ewes	2015-2016	14/01/16	34.4234	Positivo	40	negativo	35.1039	negativo	Si	54.5056	Positivo
0.16.00182_016.02	Flock4	ewes	2015-2016	14/01/16	33.0207	Positivo	40	negativo	33.2975	Positivo	Si	-0.209564	negativo
0.16.00182_017.02	Flock4	ewes	2015-2016	14/01/16	34.6293	Positivo	40	negativo	37.7189	negativo	Si	38.1215	negativo
0.16.00182_018.02	Flock4	ewes	2015-2016	14/01/16	32.2096	Positivo	40	negativo	40	negativo	Si	2.15279	negativo
0.16.00182_019.02	Flock4	ewes	2015-2016	14/01/16	33.2773	Positivo	36.109	negativo	37.4036	negativo	Si	90.1315	Positivo
0.16.00182_020.02	Flock4	ewes	2015-2016	14/01/16	36.3712	negativo	40	negativo	36.1228	negativo	No	25.5477	negativo
0.16.00182_021.02	Flock4	ewes	2015-2016	14/01/16	31.3994	Positivo	40	negativo	37.5588	negativo	Si	107.392	Positivo
0.16.00182_022.02	Flock4	ewes	2015-2016	14/01/16	30.5428	Positivo	40	negativo	32.8273	Positivo	Si	61.4403	Positivo
0.16.00182_023.02	Flock4	ewes	2015-2016	14/01/16	33.1174	Positivo	40	negativo	34.2497	Positivo	Si	100.648	Positivo
0.16.00182_024.02	Flock4	ewes	2015-2016	14/01/16	33.6372	Positivo	40	negativo	36.6575	negativo	Si	28.6721	negativo
0.16.00182_025.02	Flock4	ewes	2015-2016	14/01/16	31.8063	Positivo	40	negativo	37.8781	negativo	Si	85.1019	Positivo
0.16.00182_026.02	Flock4	ewes	2015-2016	14/01/16	31.5732	Positivo	40	negativo	35.1685	negativo	Si	102.743	Positivo
0.16.00182_027.02	Flock4	ewes	2015-2016	14/01/16	36.5468	negativo	38.4604	negativo	33.9527	Positivo	Si	50.2	Positivo
0.16.00182_028.02	Flock4	ewes	2015-2016	14/01/16	33.9772	Positivo	35.5568	negativo	36.6327	negativo	Si	62.2404	Positivo
0.16.00182_029.02	Flock4	ewes	2015-2016	14/01/16	33.8445	Positivo	40	negativo	40	negativo	Si	48.2187	Positivo
0.16.00182_030.02	Flock4	ewes	2015-2016	14/01/16	35.1702	negativo	40	negativo	40	negativo	No	46.3898	Positivo
0.16.00182_031.02	Flock4	ewes	2015-2016	14/01/16	31.5009	Positivo	40	negativo	40	negativo	Si	22.6519	negativo
0.16.00182_032.02	Flock4	ewes	2015-2016	14/01/16	36.4099	negativo	40	negativo	37.3025	negativo	No	105.043	Positivo
0.16.00182_033.02	Flock4	ewes	2015-2016	14/01/16	35.0794	negativo	40	negativo	36.6558	negativo	No	60.9296	Positivo
0.16.00182_034.02	Flock4	ewes	2015-2016	14/01/16	32.9309	Positivo	40	negativo	34.8652	Positivo	Si	32.1201	negativo
0.16.00182_035.02	Flock4	ewes	2015-2016	14/01/16	22.1883	Positivo	40	negativo	34.604	Positivo	Si	128.766	Positivo
0.16.00182_036.02	Flock4	ewes	2015-2016	14/01/16	40	negativo	40	negativo	40	negativo	No	57.9917	Positivo
0.16.00182_037.02	Flock4	ewes	2015-2016	14/01/16	32.8688	Positivo	37.1516	negativo	35.8991	negativo	Si	37.5137	negativo
0.16.00182_038.02	Flock4	ewes	2015-2016	14/01/16	31.9126	Positivo	40	negativo	35.0356	negativo	Si	41.811	Positivo
0.16.00182_039.02	Flock4	ewes	2015-2016	14/01/16	29.6392	Positivo	40	negativo	34.8253	Positivo	Si	30.41	negativo
0.16.00182_040.02	Flock4	ewes	2015-2016	14/01/16	30.9525	Positivo	40	negativo	35.233	negativo	Si	30.2346	negativo
0.16.01398_001.02	Flock4	Yearlings	2015-2016	2016-03-22	9.41346	Positivo	34.9454	Positivo	23.1014	Positivo	Si	63.0121	Positivo
0.16.01398_002.02	Flock4	Yearlings	2015-2016	2016-03-22	27.2124	Positivo	35.8716	negativo	28.9214	Positivo	Si	-1.24854	negativo
0.16.01398_003.02	Flock4	Yearlings	2015-2016	2016-03-22	26.0345	Positivo	40	negativo	30.6922	Positivo	Si	6.08662	negativo
0.16.01398_004.02	Flock4	Yearlings	2015-2016	2016-03-22	25.9286	Positivo	29.6472	Positivo	30.4514	Positivo	Si	7.72532	negativo
0.16.01398_005.02	Flock4	Yearlings	2015-2016	2016-03-22	27.4584	Positivo	40	negativo	28.915	Positivo	Si	5.50137	negativo
0.16.01398_006.02	Flock4	Yearlings	2015-2016	2016-03-22	25.9306	Positivo	33.0844	Positivo	29.1996	Positivo	Si	5.50137	negativo
0.16.01398_007.02	Flock4	Yearlings	2015-2016	2016-03-22	23.7501	Positivo	36.182	negativo	30.176	Positivo	Si	21.2641	negativo
0.16.01398_008.02	Flock4	Yearlings	2015-2016	2016-03-22	27.8458	Positivo	32.9962	Positivo	28.6711	Positivo	Si	14.7093	negativo
0.16.01398_009.02	Flock4	Yearlings	2015-2016	2016-03-22	26.4441	Positivo	33.9483	Positivo	NA	NA	Si	17.2454	negativo
0.16.01398_010.02	Flock4	Yearlings	2015-2016	2016-03-22	26.2338	Positivo	40	negativo	28.2156	Positivo	Si	52.8677	Positivo
0.16.01398_011.02	Flock4	Yearlings	2015-2016	2016-03-22	24.9985	Positivo	40	negativo	29.5086	Positivo	Si	100.702	Positivo
0.16.01398_012.02	Flock4	Yearlings	2015-2016	2016-03-22	26.824	Positivo	35.1489	negativo	27.0767	Positivo	Si	17.5966	negativo
0.16.01398_013.02	Flock4	Yearlings	2015-2016	2016-03-22	26.6021	Positivo	38.3003	negativo	25.9251	Positivo	Si	16.1529	negativo
0.16.01398_014.02	Flock4	Yearlings	2015-2016	2016-03-22	26.7953	Positivo	35.768	negativo	27.4115	Positivo	Si	7.14007	negativo
0.16.01398_015.02	Flock4	Yearlings	2015-2016	2016-03-22	10.469	Positivo	29.1082	Positivo	21.7869	Positivo	Si	76.5899	Positivo
0.16.01398_016.02	Flock4	Yearlings	2015-2016	2016-03-22	29.6341	Positivo	36.2814	negativo	31.5166	Positivo	Si	114.007	Positivo
0.16.01398_017.02	Flock4	Yearlings	2015-2016	2016-03-22	30.0657	Positivo	33.1808	Positivo	32.4943	Positivo	Si	6.82794	negativo
0.16.01398_018.02	Flock4	Yearlings	2015-2016	2016-03-22	28.2603	Positivo	34.7807	Positivo	31.8711	Positivo	Si	15.5677	negativo
0.16.01398_019.02	Flock4	Yearlings	2015-2016	2016-03-22	26.8451	Positivo	40	negativo	30.9452	Positivo	Si	67.7331	Positivo
0.16.01398_020.02	Flock4	Yearlings	2015-2016	2016-03-22	35.2459	negativo	31.3971	Positivo	37.9304	negativo	Si	-2.02887	negativo
0.16.01398_021.02	Flock4	Yearlings	2015-2016	2016-03-22	33.869	Positivo	40	negativo	40	Positivo	Si	-1.71674	negativo
0.16.01398_022.02	Flock4	Yearlings	2015-2016	2016-03-22	35.5075	negativo	29.6808	Positivo	40	negativo	Si	55.2478	Positivo
0.16.01398_023.02	Flock4	Yearlings	2015-2016	2016-03-22	34.0798	Positivo	40	negativo	40	negativo	Si	-1.05345	negativo
0.16.01398_024.02	Flock4	Yearlings	2015-2016	2016-03-22	32.7107	Positivo	40	negativo	36.0227	negativo	Si	-3.23839	negativo
0.16.01398_025.02	Flock4	Yearlings	2015-2016	2016-03-22	34.0829	Positivo	40	negativo	38.013	negativo	Si	4.95513	negativo
0.16.01950_001.02	Flock4	Yearlings	2015-2016	2016-04-28	31.4386	Positivo	40	negativo	34.6615	Positivo	Si	29.3003	negativo
0.16.01950_002.02	Flock4	Yearlings	2015-2016	2016-04-28	40	negativo	40	negativo	NA	NA	No	1.0549	negativo
0.16.01950_003.02	Flock4	Yearlings	2015-2016	2016-04-28	34.3937	Positivo	40	negativo	40	negativo	Si	-0.839612	negativo
0.16.01950_004.02	Flock4	Yearlings	2015-2016	2016-04-28	37.7349	negativo	40	negativo	40	negativo	No	2.47578	negativo
0.16.01950_005.02	Flock4	Yearlings	2015-2016	2016-04-28	40	negativo	40	negativo	40	negativo	No	-3.72443	negativo
0.16.01950_006.02	Flock4	Yearlings	2015-2016	2016-04-28	38.5263	negativo	40	negativo	33.9421	Positivo	Si	18.2347	negativo
0.16.01950_007.02	Flock4	Yearlings	2015-2016	2016-04-28	30.4353	Positivo	36.3175	negativo	40	negativo	Si	82.648	Positivo
0.16.01950_008.02	Flock4	Yearlings	2015-2016	2016-04-28	16.4452	Positivo	37.8551	negativo	33.3921	Positivo	Si	8.76211	negativo
0.16.01950_009.02	Flock4	Yearlings	2015-2016	2016-04-28	34.6573	Positivo	40	negativo	40	negativo	Si	47.4273	Positivo
0.16.01950_010.02	Flock4	Yearlings	2015-2016	2016-04-28	32.5112	Positivo	40	negativo	34.4105	Positivo	Si	27.7933	negativo
0.16.01950_011.02	Flock4	Yearlings	2015-2016	2016-04-28	34.4629	Positivo	40	negativo	40	negativo	Si	5.0592	negativo
0.16.01950_012.02	Flock4	Yearlings	2015-2016	2016-04-28	32.9469	Positivo	40	negativo	40	negativo	Si	18.9236	negativo
0.16.01950_013.02	Flock4	Yearlings	2015-2016	2016-04-28	37.6119	negativo	40	negativo	40	negativo	No	6.78149	negativo
0.16.01950_014.02	Flock4	Yearlings	2015-2016	2016-04-28	35.999	negativo	40	negativo	40	negativo	No	-1.27018	negativo
0.16.01950_015.02	Flock4	Yearlings	2015-2016	2016-04-28	34.2824	Positivo	40	negativo	33.1908	Positivo	Si	33.7783	negativo
0.17.00196_001	Flock4	ewes	2016-2017	2017-01-13	40	negativo	40	negativo	40	negativo	No	4.69954	negativo
0.17.00196_002	Flock4	ewes	2016-2017	2017-01-13	36.7389	negativo	40	negativo	40	negativo	No	9.42476	negativo
0.17.00196_003	Flock4	ewes	2016-2017	2017-01-13	40	negativo	40	negativo	34.9374	Positivo	Si	-2.59373	negativo
0.17.00196_004	Flock4	ewes	2016-2017	2017-01-13	40	negativo	40	negativo	36.3538	negativo	No	42.604	Positivo
0.17.00196_005	Flock4	ewes	2016-2017	2017-01-13	40	negativo	40	negativo	40	negativo	No	23.6518	negativo
0.17.00196_006	Flock4	ewes	2016-2017	2017-01-13	40	negativo	40	negativo	40	negativo	No	40.4468	Positivo
0.17.00196_007	Flock4	ewes	2016-2017	2017-01-13	40	negativo	40	negativo	40	negativo	No	29.1474	negativo
0.17.00196_008	Flock4	ewes	2016-2017	2017-01-13	40	negativo	40	negativo	37.3833	negativo	No	12.3523	negativo
0.17.00196_009	Flock4	ewes	2016-2017	2017-01-13	36.8046	negativo	40	negativo	35.2734	negativo	No	105.881	Positivo
0.17.00196_010	Flock4	ewes	2016-2017	2017-01-13	40	negativo	40	negativo	40	negativo	No	3.41551	negativo
0.17.00196_011	Flock4	ewes	2016-2017	2017-01-13	40	negativo	40	negativo	40	negativo	No	11.5306	negativo
0.17.00196_012	Flock4	ewes	2016-2017	2017-01-13	40	negativo	40	negativo	34.546	Positivo	Si	27.247	negativo
0.17.00196_013	Flock4	ewes	2016-2017	2017-01-13	40	negativo	40	negativo	37.825	negativo	No	6.18901	negativo
0.17.00196_014	Flock4	ewes	2016-2017	2017-01-13	40	negativo	40	negativo	40	negativo	No	23.4977	negativo
0.17.00196_015	Flock4	ewes	2016-2017	2017-01-13	40	negativo	40	negativo	33.8181	Positivo	Si	14.15	negativo
0.17.00196_016	Flock4	ewes	2016-2017	2017-01-13	40	negativo	40	negativo	40	negativo	No	39.471	negativo
0.17.00196_017	Flock4	ewes	2016-2017	2017-01-13	40	negativo	40	negativo	36.5111	negativo	No	-3.21007	negativo
0.17.00196_018	Flock4	ewes	2016-2017	2017-01-13	40	negativo	40	negativo	40	negativo	No	11.171	negativo
0.17.00196_019	Flock4	ewes	2016-2017	2017-01-13	40	negativo	40	negativo	40	negativo	No	0.744735	negativo
0.17.00196_020	Flock4	ewes	2016-2017	2017-01-13	40	negativo	40	negativo	40	negativo	No	53.9034	Positivo
0.17.00196_021	Flock4	ewes	2016-2017	2017-01-13	40	negativo	40	negativo	40	negativo	No	10.8115	negativo
0.17.00196_022	Flock4	ewes	2016-2017	2017-01-13	40	negativo	40	negativo	40	negativo	No	120.365	Positivo
0.17.00196_023	Flock4	ewes	2016-2017	2017-01-13	40	negativo	40	negativo	40	negativo	No	2.6451	negativo
0.17.00196_024	Flock4	ewes	2016-2017	2017-01-13	40	negativo	40	negativo	40	negativo	No	131.51	Positivo
0.17.00196_025	Flock4	ewes	2016-2017	2017-01-13	40	negativo	40	negativo	40	negativo	No	93.7596	Positivo
0.17.00196_026	Flock4	ewes	2016-2017	2017-01-13	40	negativo	40	negativo	40	negativo	No	-7.16487	negativo
0.17.00196_027	Flock4	ewes	2016-2017	2017-01-13	40	negativo	40	negativo	40	negativo	No	12.1983	negativo
0.17.00196_028	Flock4	ewes	2016-2017	2017-01-13	40	negativo	40	negativo	40	negativo	No	40.6009	Positivo
0.17.00196_029	Flock4	ewes	2016-2017	2017-01-13	40	negativo	40	negativo	40	negativo	No	-5.31587	negativo
0.17.00196_030	Flock4	ewes	2016-2017	2017-01-13	40	negativo	40	negativo	NA	NA	No	9.06523	negativo
0.17.00196_031	Flock4	ewes	2016-2017	2017-01-13	40	negativo	40	negativo	40	negativo	No	70.5958	Positivo
0.17.00196_032	Flock4	ewes	2016-2017	2017-01-13	40	negativo	40	negativo	40	negativo	No	37.6733	Positivo
0.17.00196_033	Flock4	ewes	2016-2017	2017-01-13	40	negativo	40	negativo	40	negativo	No	16.8207	negativo
0.17.00196_034	Flock4	ewes	2016-2017	2017-01-13	40	negativo	40	negativo	33.9885	Positivo	Si	20.1079	negativo
0.17.00196_035	Flock4	ewes	2016-2017	2017-01-13	40	negativo	40	negativo	40	negativo	No	98.4335	Positivo
0.17.00196_036	Flock4	ewes	2016-2017	2017-01-13	40	negativo	40	negativo	34.9289	Positivo	Si	10.6061	negativo
0.17.00196_037	Flock4	ewes	2016-2017	2017-01-13	40	negativo	40	negativo	40	negativo	No	10.3493	negativo
0.17.00196_038	Flock4	ewes	2016-2017	2017-01-13	40	negativo	40	negativo	40	negativo	No	119.954	Positivo
0.17.00196_039	Flock4	ewes	2016-2017	2017-01-13	40	negativo	40	negativo	40	negativo	No	20.8783	negativo
0.17.00196_040	Flock4	ewes	2016-2017	2017-01-13	40	negativo	40	negativo	40	negativo	No	10.1952	negativo
0.17.01967_001	Flock4	Yearlings	2016-2017	2017-04-19	40	negativo	40	negativo	40	negativo	No	-0.269822	negativo
0.17.01967_002	Flock4	Yearlings	2016-2017	2017-04-19	40	negativo	40	negativo	40	negativo	No	9.40224	negativo
0.17.01967_003.	Flock4	Yearlings	2016-2017	2017-04-19	40	negativo	40	negativo	40	negativo	No	23.8896	negativo
0.17.01967_004	Flock4	Yearlings	2016-2017	2017-04-19	40	negativo	40	negativo	40	negativo	No	-2.34537	negativo
0.17.01967_005	Flock4	Yearlings	2016-2017	2017-04-19	40	negativo	40	negativo	40	negativo	No	0.60191	negativo
0.17.01967_006	Flock4	Yearlings	2016-2017	2017-04-19	40	negativo	40	negativo	40	negativo	No	1.72271	negativo
0.17.01967_007	Flock4	Yearlings	2016-2017	2017-04-19	40	negativo	40	negativo	40	negativo	No	2.67746	negativo
0.17.01967_008	Flock4	Yearlings	2016-2017	2017-04-19	40	negativo	40	negativo	40	negativo	No	-1.76422	negativo
0.17.01967_009	Flock4	Yearlings	2016-2017	2017-04-19	40	negativo	40	negativo	40	negativo	No	-0.767954	negativo
0.17.01967_010	Flock4	Yearlings	2016-2017	2017-04-19	40	negativo	40	negativo	40	negativo	No	20.5687	negativo
0.17.01967_011	Flock4	Yearlings	2016-2017	2017-04-19	40	negativo	40	negativo	40	negativo	No	7.82482	negativo
0.17.01967_012	Flock4	Yearlings	2016-2017	2017-04-19	40	negativo	36.61	negativo	40	negativo	No	1.26609	negativo
0.17.01967_013	Flock4	Yearlings	2016-2017	2017-04-19	40	negativo	40	negativo	40	negativo	No	-0.560399	negativo
0.17.01967_014	Flock4	Yearlings	2016-2017	2017-04-19	40	negativo	40	negativo	40	negativo	No	0.726443	negativo
0.17.01967_015	Flock4	Yearlings	2016-2017	2017-04-19	40	negativo	40	negativo	40	negativo	No	-4.50394	negativo
0.17.01967_016	Flock4	Yearlings	2016-2017	2017-04-19	40	negativo	40	negativo	40	negativo	No	4.29639	negativo
0.17.01967_017	Flock4	Yearlings	2016-2017	2017-04-19	40	negativo	36.9734	negativo	40	negativo	No	11.9759	negativo
0.17.01967_018	Flock4	Yearlings	2016-2017	2017-04-19	40	negativo	40	negativo	40	negativo	No	-2.4699	negativo
0.17.01967_019	Flock4	Yearlings	2016-2017	2017-04-19	40	negativo	40	negativo	40	negativo	No	-1.80573	negativo
0.17.01967_020	Flock4	Yearlings	2016-2017	2017-04-19	40	negativo	40	negativo	40	negativo	No	8.15691	negativo
0.17.01967_021	Flock4	Yearlings	2016-2017	2017-04-19	40	negativo	40	negativo	33.6392	Positivo	Si	11.4778	negativo
0.17.01967_022	Flock4	Yearlings	2016-2017	2017-04-19	40	negativo	40	negativo	40	negativo	No	7.57576	negativo
0.17.01967_023	Flock4	Yearlings	2016-2017	2017-04-19	40	negativo	40	negativo	40	negativo	No	2.96804	negativo
0.17.01967_024	Flock4	Yearlings	2016-2017	2017-04-19	40	negativo	40	negativo	36.97	negativo	No	0.0207555	negativo
0.17.01967_025	Flock4	Yearlings	2016-2017	2017-04-19	40	negativo	40	negativo	40	negativo	No	-2.09631	negativo
0.17.01967_026	Flock4	Yearlings	2016-2017	2017-04-19	40	negativo	40	negativo	40	negativo	No	-1.59817	negativo
0.17.01967_027	Flock4	Yearlings	2016-2017	2017-04-19	40	negativo	40	negativo	40	negativo	No	4.21337	negativo
0.17.01967_028	Flock4	Yearlings	2016-2017	2017-04-19	40	negativo	40	negativo	40	negativo	No	10.357	negativo
0.17.01967_029	Flock4	Yearlings	2016-2017	2017-04-19	40	negativo	40	negativo	40	negativo	No	5.20963	negativo
0.17.01967_030	Flock4	Yearlings	2016-2017	2017-04-19	40	negativo	40	negativo	40	negativo	No	2.92653	negativo
0.17.01967_031	Flock4	Yearlings	2016-2017	2017-04-19	40	negativo	40	negativo	40	negativo	No	-3.05106	negativo
0.17.01967_032	Flock4	Yearlings	2016-2017	2017-04-19	40	negativo	40	negativo	40	negativo	No	3.2171	negativo
0.17.01967_033	Flock4	Yearlings	2016-2017	2017-04-19	40	negativo	40	negativo	40	negativo	No	27.6256	negativo
0.17.01967_034	Flock4	Yearlings	2016-2017	2017-04-19	40	negativo	40	negativo	40	negativo	No	-4.75301	negativo
0.17.01967_035	Flock4	Yearlings	2016-2017	2017-04-19	40	negativo	40	negativo	40	negativo	No	11.7684	negativo
0.17.01967_036	Flock4	Yearlings	2016-2017	2017-04-19	40	negativo	40	negativo	40	negativo	No	9.81735	negativo
0.17.01967_037	Flock4	Yearlings	2016-2017	2017-04-19	40	negativo	40	negativo	40	negativo	No	15.2138	negativo
0.17.01967_038	Flock4	Yearlings	2016-2017	2017-04-19	40	negativo	40	negativo	35.9638	negativo	No	13.0552	negativo
0.17.01967_039	Flock4	Yearlings	2016-2017	2017-04-19	40	negativo	40	negativo	40	negativo	No	-1.76422	negativo
0.17.01967_040	Flock4	Yearlings	2016-2017	2017-04-19	40	negativo	40	negativo	40	negativo	No	9.9834	negativo
0.18.00198_001	Flock4	ewes	2017-2018	2018-01-16	40	negativo	40	negativo	40	negativo	No	17.8715	negativo
0.18.00198_002	Flock4	ewes	2017-2018	2018-01-16	40	negativo	40	negativo	40	negativo	No	7.94607	negativo
0.18.00198_003	Flock4	ewes	2017-2018	2018-01-16	40	negativo	40	negativo	40	negativo	No	49.082	Positivo
0.18.00198_004	Flock4	ewes	2017-2018	2018-01-16	40	negativo	40	negativo	40	negativo	No	6.39702	negativo
0.18.00198_005	Flock4	ewes	2017-2018	2018-01-16	40	negativo	40	negativo	40	negativo	No	47.533	Positivo
0.18.00198_006	Flock4	ewes	2017-2018	2018-01-16	40	negativo	40	negativo	40	negativo	No	16.5519	negativo
0.18.00198_007	Flock4	ewes	2017-2018	2018-01-16	40	negativo	40	negativo	40	negativo	No	17.4125	negativo
0.18.00198_008	Flock4	ewes	2017-2018	2018-01-16	40	negativo	40	negativo	40	negativo	No	76.1618	Positivo
0.18.00198_009	Flock4	ewes	2017-2018	2018-01-16	40	negativo	40	negativo	40	negativo	No	17.9289	negativo
0.18.00198_010	Flock4	ewes	2017-2018	2018-01-16	40	negativo	40	negativo	40	negativo	No	22.3465	negativo
0.18.00198_011	Flock4	ewes	2017-2018	2018-01-16	40	negativo	40	negativo	40	negativo	No	7.60184	negativo
0.18.00198_012	Flock4	ewes	2017-2018	2018-01-16	40	negativo	40	negativo	40	negativo	No	25.3873	negativo
0.18.00198_013	Flock4	ewes	2017-2018	2018-01-16	40	negativo	40	negativo	40	negativo	No	8.57717	negativo
0.18.00198_014	Flock4	ewes	2017-2018	2018-01-16	40	negativo	40	negativo	40	negativo	No	22.576	negativo
0.18.00198_015	Flock4	ewes	2017-2018	2018-01-16	40	negativo	40	negativo	40	negativo	No	23.4366	negativo
0.18.00198_016	Flock4	ewes	2017-2018	2018-01-16	40	negativo	40	negativo	40	negativo	No	8.97877	negativo
0.18.00198_017	Flock4	ewes	2017-2018	2018-01-16	40	negativo	40	negativo	40	negativo	No	26.4773	negativo
0.18.00198_018	Flock4	ewes	2017-2018	2018-01-16	40	negativo	40	negativo	40	negativo	No	37.3207	negativo
0.18.00198_019	Flock4	ewes	2017-2018	2018-01-16	40	negativo	40	negativo	40	negativo	No	14.3718	negativo
0.18.00198_020	Flock4	ewes	2017-2018	2018-01-16	40	negativo	40	negativo	40	negativo	No	33.9357	negativo
0.18.00198_021	Flock4	ewes	2017-2018	2018-01-16	40	negativo	40	negativo	40	negativo	No	28.1411	negativo
0.18.00198_022	Flock4	ewes	2017-2018	2018-01-16	40	negativo	40	negativo	40	negativo	No	37.5502	negativo
0.18.00198_023	Flock4	ewes	2017-2018	2018-01-16	40	negativo	40	negativo	40	negativo	No	8.57717	negativo
0.18.00198_024	Flock4	ewes	2017-2018	2018-01-16	40	negativo	40	negativo	40	negativo	No	24.7562	negativo
0.18.00198_025	Flock4	ewes	2017-2018	2018-01-16	40	negativo	40	negativo	40	negativo	No	7.42972	negativo
0.18.00198_026	Flock4	ewes	2017-2018	2018-01-16	40	negativo	40	negativo	40	negativo	No	87.8084	Positivo
0.18.00198_027	Flock4	ewes	2017-2018	2018-01-16	40	negativo	40	negativo	40	negativo	No	23.4366	negativo
0.18.00198_028	Flock4	ewes	2017-2018	2018-01-16	40	negativo	40	negativo	40	negativo	No	26.9937	negativo
0.18.00198_029	Flock4	ewes	2017-2018	2018-01-16	40	negativo	40	negativo	40	negativo	No	36.4601	negativo
0.18.00198_030	Flock4	ewes	2017-2018	2018-01-16	40	negativo	40	negativo	40	negativo	No	31.5835	negativo
0.18.01736_001	Flock4	Yearlings	2017-2018	2018-04-19	40	negativo	40	negativo	40	negativo	No	1.909	negativo
0.18.01736_002	Flock4	Yearlings	2017-2018	2018-04-19	40	negativo	40	negativo	40	negativo	No	3.24531	negativo
0.18.01736_003	Flock4	Yearlings	2017-2018	2018-04-19	40	negativo	40	negativo	40	negativo	No	7.50875	negativo
0.18.01736_004	Flock4	Yearlings	2017-2018	2018-04-19	40	negativo	40	negativo	40	negativo	No	0.954502	negativo
0.18.01736_005	Flock4	Yearlings	2017-2018	2018-04-19	40	negativo	40	negativo	40	negativo	No	-1.97264	negativo
0.18.01736_006	Flock4	Yearlings	2017-2018	2018-04-19	40	negativo	40	negativo	NA	NA	No	14.2539	negativo
0.18.01736_007	Flock4	Yearlings	2017-2018	2018-04-19	40	negativo	40	negativo	40	negativo	No	19.4718	negativo
0.18.01736_008	Flock4	Yearlings	2017-2018	2018-04-19	40	negativo	40	negativo	40	negativo	No	6.55425	negativo
0.18.01736_009	Flock4	Yearlings	2017-2018	2018-04-19	40	negativo	40	negativo	NA	NA	No	2.60897	negativo
0.18.01736_010	Flock4	Yearlings	2017-2018	2018-04-19	40	negativo	40	negativo	40	negativo	No	7.82692	negativo
0.18.01736_011	Flock4	Yearlings	2017-2018	2018-04-19	40	negativo	40	negativo	40	negativo	No	-2.92714	negativo
0.18.01736_012	Flock4	Yearlings	2017-2018	2018-04-19	40	negativo	40	negativo	40	negativo	No	0.699968	negativo
0.18.01736_013	Flock4	Yearlings	2017-2018	2018-04-19	35.3028	negativo	40	negativo	40	negativo	No	-1.84537	negativo
0.18.01736_014	Flock4	Yearlings	2017-2018	2018-04-19	40	negativo	40	negativo	40	negativo	No	5.47248	negativo
0.18.01736_015	Flock4	Yearlings	2017-2018	2018-04-19	40	negativo	40	negativo	40	negativo	No	-0.127267	negativo
0.18.01736_016	Flock4	Yearlings	2017-2018	2018-04-19	40	negativo	40	negativo	40	negativo	No	27.0442	negativo
0.18.01736_017	Flock4	Yearlings	2017-2018	2018-04-19	40	negativo	40	negativo	40	negativo	No	5.15431	negativo
0.18.01736_018	Flock4	Yearlings	2017-2018	2018-04-19	40	negativo	40	negativo	40	negativo	No	13.9357	negativo
0.18.01736_019	Flock4	Yearlings	2017-2018	2018-04-19	37.3225	negativo	40	negativo	40	negativo	No	34.8075	negativo
0.18.01736_020	Flock4	Yearlings	2017-2018	2018-04-19	40	negativo	40	negativo	40	negativo	No	7.76328	negativo
0.18.01736_021	Flock4	Yearlings	2017-2018	2018-04-19	40	negativo	40	negativo	NA	NA	No	-2.86351	negativo
0.18.01736_022	Flock4	Yearlings	2017-2018	2018-04-19	36.791	negativo	40	negativo	40	negativo	No	10.8813	negativo
0.18.01736_023	Flock4	Yearlings	2017-2018	2018-04-19	36.7023	negativo	40	negativo	35.2	negativo	No	-0.1909	negativo
0.18.01736_024	Flock4	Yearlings	2017-2018	2018-04-19	40	negativo	40	negativo	40	negativo	No	10.0541	negativo
0.18.01736_025	Flock4	Yearlings	2017-2018	2018-04-19	40	negativo	40	negativo	40	negativo	No	-5.15431	negativo
0.18.01736_026	Flock4	Yearlings	2017-2018	2018-04-19	40	negativo	40	negativo	40	negativo	No	1.97264	negativo
0.18.01736_027	Flock4	Yearlings	2017-2018	2018-04-19	40	negativo	40	negativo	40	negativo	No	-2.35444	negativo
0.18.01736_028	Flock4	Yearlings	2017-2018	2018-04-19	40	negativo	40	negativo	40	negativo	No	-2.22717	negativo
0.18.01736_029	Flock4	Yearlings	2017-2018	2018-04-19	40	negativo	40	negativo	40	negativo	No	-4.32708	negativo
0.18.01736_030	Flock4	Yearlings	2017-2018	2018-04-19	40	negativo	40	negativo	40	negativo	No	8.39962	negativo
0.19.03628_001.00	Flock4	Yearlings	2018-2019	2019-05-02	40	Negativo	40	Negativo	40	Negativo	No	2.03679	negativo
0.19.03628_002.00	Flock4	Yearlings	2018-2019	2019-05-02	40	Negativo	40	Negativo	40	Negativo	No	0.591327	negativo
0.19.03628_003.00	Flock4	Yearlings	2018-2019	2019-05-02	40	Negativo	40	Negativo	40	Negativo	No	-3.48226	negativo
0.19.03628_004.00	Flock4	Yearlings	2018-2019	2019-05-02	40	Negativo	40	Negativo	40	Negativo	No	-4.84012	negativo
0.19.03628_005.00	Flock4	Yearlings	2018-2019	2019-05-02	40	Negativo	40	Negativo	40	Negativo	No	1.55497	negativo
0.19.03628_006.00	Flock4	Yearlings	2018-2019	2019-05-02	40	Negativo	40	Negativo	40	Negativo	No	-6.06658	negativo
0.19.03628_007.00	Flock4	Yearlings	2018-2019	2019-05-02	40	Negativo	40	Negativo	40	Negativo	No	15.5278	negativo
0.19.03628_008.00	Flock4	Yearlings	2018-2019	2019-05-02	40	Negativo	40	Negativo	40	Negativo	No	114.608	Positivo
0.19.03628_009.00	Flock4	Yearlings	2018-2019	2019-05-02	40	Negativo	40	Negativo	40	Negativo	No	6.5046	negativo
0.19.03628_010.00	Flock4	Yearlings	2018-2019	2019-05-02	40	Negativo	40	Negativo	40	Negativo	No	-1.02935	negativo
0.19.03628_011.00	Flock4	Yearlings	2018-2019	2019-05-02	40	Negativo	40	Negativo	40	Negativo	No	-3.21945	negativo
0.19.03628_012.00	Flock4	Yearlings	2018-2019	2019-05-02	40	Negativo	40	Negativo	40	Negativo	No	-3.26325	negativo
0.19.03628_013.00	Flock4	Yearlings	2018-2019	2019-05-02	40	Negativo	40	Negativo	40	Negativo	No	-0.197109	negativo
0.19.03628_014.00	Flock4	Yearlings	2018-2019	2019-05-02	40	Negativo	40	Negativo	40	Negativo	No	-4.09549	negativo
0.19.03628_015.00	Flock4	Yearlings	2018-2019	2019-05-02	40	Negativo	40	Negativo	40	Negativo	No	6.98642	negativo
0.19.03628_016.00	Flock4	Yearlings	2018-2019	2019-05-02	40	Negativo	40	Negativo	40	Negativo	No	-3.70127	negativo
0.19.03628_017.00	Flock4	Yearlings	2018-2019	2019-05-02	40	Negativo	40	Negativo	40	Negativo	No	3.39466	negativo
0.19.03628_018.00	Flock4	Yearlings	2018-2019	2019-05-02	40	Negativo	40	Negativo	40	Negativo	No	-1.55497	negativo
0.19.03628_019.00	Flock4	Yearlings	2018-2019	2019-05-02	40	Negativo	40	Negativo	40	Negativo	No	17.6741	negativo
0.19.03628_020.00	Flock4	Yearlings	2018-2019	2019-05-02	40	Negativo	40	Negativo	40	Negativo	No	124.113	Positivo
0.19.03628_021.00	Flock4	Yearlings	2018-2019	2019-05-02	40	Negativo	40	Negativo	40	Negativo	No	-1.94919	negativo
0.19.03628_022.00	Flock4	Yearlings	2018-2019	2019-05-02	40	Negativo	40	Negativo	40	Negativo	No	-3.35085	negativo
0.19.03628_023.00	Flock4	Yearlings	2018-2019	2019-05-02	40	Negativo	40	Negativo	40	Negativo	No	-1.94919	negativo
0.19.03628_024.00	Flock4	Yearlings	2018-2019	2019-05-02	40	Negativo	40	Negativo	40	Negativo	No	-4.92773	negativo
0.19.03628_025.00	Flock4	Yearlings	2018-2019	2019-05-02	40	Negativo	40	Negativo	40	Negativo	No	-3.13184	negativo
0.19.03628_026.00	Flock4	Yearlings	2018-2019	2019-05-02	40	Negativo	40	Negativo	40	Negativo	No	-2.34341	negativo
0.19.03628_027.00	Flock4	Yearlings	2018-2019	2019-05-02	40	Negativo	40	Negativo	40	Negativo	No	6.11038	negativo
0.19.03628_028.00	Flock4	Yearlings	2018-2019	2019-05-02	40	Negativo	40	Negativo	40	Negativo	No	-3.26325	negativo
0.19.03628_029.00	Flock4	Yearlings	2018-2019	2019-05-02	40	Negativo	40	Negativo	40	Negativo	No	-3.87648	negativo
0.19.03628_030.00	Flock4	Yearlings	2018-2019	2019-05-02	40	Negativo	40	Negativo	40	Negativo	No	6.72361	negativo

## Sheet: Dust
Ref.NEIKER	Flock	Period.of.lambing	Lambing.season	sampling.date	Sampling.site	CT.Dust	Res.Dust
0.15.06173_042.01	Flock2	ewes	2015-2016	2015-11-30	Porton fondo	40	negativo
0.15.06173_043.01	Flock2	ewes	2015-2016	2015-11-30	Lamas ventilacion	31.8	Positivo
0.15.06173_044.01	Flock2	ewes	2015-2016	2015-11-30	Columna	27.6	Positivo
0.15.06173_045.01	Flock2	ewes	2015-2016	2015-11-30	superficie separadores ovejas	28.5	Positivo
0.15.06173_046.01	Flock2	ewes	2015-2016	2015-11-30	repisa ventana cerca sala ordeño	28.5	Positivo
0.15.06173_047.01	Flock2	ewes	2015-2016	2015-11-30	superficie bidones	24	Positivo
0.16.02779_003.01	Flock2	yearlings	2015-2016	2016-06-22	Viga 1	27.8	Positivo
0.16.02779_004.01	Flock2	yearlings	2015-2016	2016-06-22	Armario SO	29.7	Positivo
0.16.02779_005.01	Flock2	yearlings	2015-2016	2016-06-22	Puerta trasera	29.8	Positivo
0.16.02779_006.01	Flock2	yearlings	2015-2016	2016-06-22	Caja mandos cinta 1	31.2	Positivo
0.16.02779_007.01	Flock2	yearlings	2015-2016	2016-06-22	Bidón azul	27.7	Positivo
0.16.02779_008.01	Flock2	yearlings	2015-2016	2016-06-22	Caja enchfes entrada	30.3	Positivo
0.16.02779_009.01	Flock2	yearlings	2015-2016	2016-06-22	Tolva pienso	28	Positivo
0.16.02779_010.01	Flock2	yearlings	2015-2016	2016-06-22	Caja mandos cinta 2	34.4	Positivo
0.16.05751_041.01	Flock2	ewes	2016-2017	2016-12-01	Caja mandos cinta 1	34.5	Positivo
0.16.05751_042.01	Flock2	ewes	2016-2017	2016-12-01	Caja mandos cinta 2	33.2	Positivo
0.16.05751_043.01	Flock2	ewes	2016-2017	2016-12-01	Repisa ventana sala ordeño	31.3	Positivo
0.16.05751_044.01	Flock2	ewes	2016-2017	2016-12-01	Portón fondo	29.9	Positivo
0.16.05751_045.01	Flock2	ewes	2016-2017	2016-12-01	Caja enchufes fondo	34.3	Positivo
0.16.05751_046.01	Flock2	ewes	2016-2017	2016-12-01	Armario sala ordeño	30.7	Positivo
0.16.05751_047.01	Flock2	ewes	2016-2017	2016-12-01	Caja enchufes entrada	31	Positivo
0.16.05751_048.01	Flock2	ewes	2016-2017	2016-12-01	Columna	28.8	Positivo
0.16.05751_049.01	Flock2	ewes	2016-2017	2016-12-01	Superficie bidones	28.5	Positivo
0.16.05751_050.01	Flock2	ewes	2016-2017	2016-12-01	Lamas ventilación	27.6	Positivo
0.17.02129_009.01	Flock2	yearlings	2016-2017	2017-04-28	Cuadro interruptores entrada	34.4	Positivo
0.17.02129_010.01	Flock2	yearlings	2016-2017	2017-04-28	Cuadro interruptores fondo nave	34.3	Positivo
0.17.02129_011.01	Flock2	yearlings	2016-2017	2017-04-28	Colummna central	27.7	Positivo
0.17.02129_012.01	Flock2	yearlings	2016-2017	2017-04-28	Bidón pasillo	32.1	Positivo
0.17.02129_013.01	Flock2	yearlings	2016-2017	2017-04-28	Cuadro cinta 1	34.7	Positivo
0.17.02129_014.01	Flock2	yearlings	2016-2017	2017-04-28	Cuadro cinta 2	33.7	Positivo
0.17.02129_015.01	Flock2	yearlings	2016-2017	2017-04-28	Porton fondo nave	31.2	Positivo
0.17.02129_016.01	Flock2	yearlings	2016-2017	2017-04-28	Armario sala ordeño	32.6	Positivo
0.17.06165_031.01	Flock2	ewes	2017-2018	2017-12-14	Cuadro luz entrada	30	Positivo
0.17.06165_032.01	Flock2	ewes	2017-2018	2017-12-14	Columna centro	27.5	Positivo
0.17.06165_033.01	Flock2	ewes	2017-2018	2017-12-14	Bidones	29.8	Positivo
0.17.06165_034.01	Flock2	ewes	2017-2018	2017-12-14	Caja mando cinta dcha	34.6	Positivo
0.17.06165_035.01	Flock2	ewes	2017-2018	2017-12-14	Caja mando cinta izda	33	Positivo
0.17.06165_036.01	Flock2	ewes	2017-2018	2017-12-14	Portón fondo dcha	28.3	Positivo
0.17.06165_037.01	Flock2	ewes	2017-2018	2017-12-14	Portón fondo izda	30.2	Positivo
0.17.06165_038.01	Flock2	ewes	2017-2018	2017-12-14	Cuadro luz fondo	38.3	Positivo
0.17.06165_039.01	Flock2	ewes	2017-2018	2017-12-14	Ventana sala ordeño	32.1	Positivo
0.17.06165_040.01	Flock2	ewes	2017-2018	2017-12-14	Armario sala ordeño	31.5	Positivo
0.18.01661_015.01	Flock2	yearlings	2017-2018	2018-04-17	Ventana SO	31.7	Positivo
0.18.01661_016.01	Flock2	yearlings	2017-2018	2018-04-17	Anchufes entrada	30.5	Positivo
0.18.01661_017.01	Flock2	yearlings	2017-2018	2018-04-17	Armario SO	32.1	Positivo
0.18.01661_018.01	Flock2	yearlings	2017-2018	2018-04-17	Caja mandos cinta 1	34.5	Positivo
0.18.01661_019.01	Flock2	yearlings	2017-2018	2018-04-17	Caja mandos cinta 2	40	negativo
0.18.01661_020.01	Flock2	yearlings	2017-2018	2018-04-17	Enchufes fondo	35.2	Positivo
0.18.01661_021.01	Flock2	yearlings	2017-2018	2018-04-17	Bidones	31.1	Positivo
0.18.01661_022.01	Flock2	yearlings	2017-2018	2018-04-17	Colunma centro	27.8	Positivo
0.18.01661_023.01	Flock2	yearlings	2017-2018	2018-04-17	Puerta fondo 1	29.6	Positivo
0.18.01661_024.01	Flock2	yearlings	2017-2018	2018-04-17	Puerta fondo 2	30.6	Positivo
0.19.03922_021	Flock2	yearlings	2018-2019	2019-05-10	Cuadro luz entrada	37.6472	Positivo
0.19.03922_022	Flock2	yearlings	2018-2019	2019-05-10	Columna hierro 1	32.6039	Positivo
0.19.03922_023	Flock2	yearlings	2018-2019	2019-05-10	Columna hierro 2	35.1613	Positivo
0.19.03922_024	Flock2	yearlings	2018-2019	2019-05-10	Columna hierro 3	33.6215	Positivo
0.19.03922_025	Flock2	yearlings	2018-2019	2019-05-10	Caja cinta 1	40	negativo
0.19.03922_026	Flock2	yearlings	2018-2019	2019-05-10	Caja cinta 2	40	negativo
0.19.03922_027	Flock2	yearlings	2018-2019	2019-05-10	Portón fondo	34.7664	Positivo
0.19.03922_028	Flock2	yearlings	2018-2019	2019-05-10	Cuadro luz fondo	40	negativo
0.19.03922_029	Flock2	yearlings	2018-2019	2019-05-10	Venta sala ordeño 1	40	negativo
0.19.03922_030	Flock2	yearlings	2018-2019	2019-05-10	Venta sala ordeño 2	32.2609	Positivo
0.16.00085_041.01	Flock3	ewes	2015-2016	2016-01-12	Puerta entrada	28.6	Positivo
0.16.00085_042.01	Flock3	ewes	2015-2016	2016-01-12	Puerta trasera	30	Positivo
0.16.00085_043.01	Flock3	ewes	2015-2016	2016-01-12	Cuadro enchufes sala ordeño	31.7	Positivo
0.16.00085_044.01	Flock3	ewes	2015-2016	2016-01-12	Unidad final máquina ordeño	30.5	Positivo
0.16.00085_045.01	Flock3	ewes	2015-2016	2016-01-12	Extintor 1	33.2	Positivo
0.16.00085_046.01	Flock3	ewes	2015-2016	2016-01-12	Extintor 2	32.6	Positivo
0.16.00085_047.01	Flock3	ewes	2015-2016	2016-01-12	Caja mandos cintas 1	31.8	Positivo
0.16.00085_048.01	Flock3	ewes	2015-2016	2016-01-12	Caja mandos cintas 2	32.3	Positivo
0.16.00085_049.01	Flock3	ewes	2015-2016	2016-01-12	Tubo agua	31.8	Positivo
0.16.00085_050.01	Flock3	ewes	2015-2016	2016-01-12	Chimenea	32.7	Positivo
0.16.01382_012.01	Flock3	yearlings	2015-2016	2016-03-21	Puerta entrada	31	Positivo
0.16.01382_013.01	Flock3	yearlings	2015-2016	2016-03-21	Extintor entrada	30.5	Positivo
0.16.01382_014.01	Flock3	yearlings	2015-2016	2016-03-21	Caja mando cinta izquierda	30.7	Positivo
0.16.01382_015.01	Flock3	yearlings	2015-2016	2016-03-21	Caja mando cinta derecha	30.8	Positivo
0.16.01382_016.01	Flock3	yearlings	2015-2016	2016-03-21	Puerta fondo 1	30.9	Positivo
0.16.01382_017.01	Flock3	yearlings	2015-2016	2016-03-21	Puerta fondo 2	28.8	Positivo
0.16.01382_018.01	Flock3	yearlings	2015-2016	2016-03-21	Extintor fondo	34.9	Positivo
0.17.00098_041.01	Flock3	ewes	2016-2017	2017-01-10	caja mandos cinta izquierda	36.7	Positivo
0.17.00098_042.01	Flock3	ewes	2016-2017	2017-01-10	caja mandas cinta derecha	33.8	Positivo
0.17.00098_043.01	Flock3	ewes	2016-2017	2017-01-10	pared izquierda	33.5	Positivo
0.17.00098_044.01	Flock3	ewes	2016-2017	2017-01-10	cuadro luz entrada	31.2	Positivo
0.17.00098_045.01	Flock3	ewes	2016-2017	2017-01-10	tubo de agua	35.2	Positivo
0.17.00098_046.01	Flock3	ewes	2016-2017	2017-01-10	extintor entrada	29.4	Positivo
0.17.00098_047.01	Flock3	ewes	2016-2017	2017-01-10	extintor interior	35.2	Positivo
0.17.00098_048.01	Flock3	ewes	2016-2017	2017-01-10	tubería aire	33.3	Positivo
0.17.00098_049.01	Flock3	ewes	2016-2017	2017-01-10	pared sala de ordeño	37.6	Positivo
0.17.00098_050.01	Flock3	ewes	2016-2017	2017-01-10	portón del fondo	33.7	Positivo
0.17.01966_020.01	Flock3	yearlings	2016-2017	2017-04-19	portón delantero	36.3	Positivo
0.17.01966_021.01	Flock3	yearlings	2016-2017	2017-04-19	cuadro eléctrico	32	Positivo
0.17.01966_022.01	Flock3	yearlings	2016-2017	2017-04-19	cuadro mando cinta izda	40	negativo
0.17.01966_023.01	Flock3	yearlings	2016-2017	2017-04-19	cuadro mando cinta dcha	35.5	Positivo
0.17.01966_024.01	Flock3	yearlings	2016-2017	2017-04-19	cuadro electrico SO	38.1	Positivo
0.17.01966_025.01	Flock3	yearlings	2016-2017	2017-04-19	tubo agua	40	negativo
0.17.01966_026.01	Flock3	yearlings	2016-2017	2017-04-19	tubo ventilación	37.4	Positivo
0.17.01966_027.01	Flock3	yearlings	2016-2017	2017-04-19	tubo blanco pared	34.9	Positivo
0.17.01966_028.01	Flock3	yearlings	2016-2017	2017-04-19	extintor SO	38.1	Positivo
0.17.01966_029.01	Flock3	yearlings	2016-2017	2017-04-19	extintor nave fondo	35.2	Positivo
0.18.00124_031.01	Flock3	ewes	2017-2018	2018-01-11	chimenea	33.2	Positivo
0.18.00124_032.01	Flock3	ewes	2017-2018	2018-01-11	tubos pared 1	31.4	Positivo
0.18.00124_033.01	Flock3	ewes	2017-2018	2018-01-11	tubo agua	40	negativo
0.18.00124_034.01	Flock3	ewes	2017-2018	2018-01-11	extintor entrada	33.1	Positivo
0.18.00124_035.01	Flock3	ewes	2017-2018	2018-01-11	extintor cuadra	40	negativo
0.18.00124_036.01	Flock3	ewes	2017-2018	2018-01-11	caja conta dcha	32.7	Positivo
0.18.00124_037.01	Flock3	ewes	2017-2018	2018-01-11	caja cinta izda	32.7	Positivo
0.18.00124_038.01	Flock3	ewes	2017-2018	2018-01-11	portón fondo	32.5	Positivo
0.18.00124_039.01	Flock3	ewes	2017-2018	2018-01-11	extintor fondo	35.6	Positivo
0.18.00124_040.01	Flock3	ewes	2017-2018	2018-01-11	muro sala ordeño	36.6	Positivo
0.18.01920_024.01	Flock3	yearlings	2017-2018	2018-04-30	Portón fondo	24.8	Positivo
0.18.01920_025.01	Flock3	yearlings	2017-2018	2018-04-30	Pared izda	30.6	Positivo
0.18.01920_026.01	Flock3	yearlings	2017-2018	2018-04-30	Extintor SO	26.6	Positivo
0.18.01920_027.01	Flock3	yearlings	2017-2018	2018-04-30	Extintor fondo	27.7	Positivo
0.18.01920_028.01	Flock3	yearlings	2017-2018	2018-04-30	Extintor entrada	28.7	Positivo
0.18.01920_029.01	Flock3	yearlings	2017-2018	2018-04-30	Recogedor hierba	28.4	Positivo
0.18.01920_030.01	Flock3	yearlings	2017-2018	2018-04-30	Tubo agua	27.7	Positivo
0.18.01920_031.01	Flock3	yearlings	2017-2018	2018-04-30	Cuadro luz entrada	28.8	Positivo
0.18.01920_032.01	Flock3	yearlings	2017-2018	2018-04-30	Caja cinta izda	27.8	Positivo
0.18.01920_033.01	Flock3	yearlings	2017-2018	2018-04-30	Chimenea aire	30.6	Positivo
0.19.02603_013	Flock3	yearlings	2018-2019	2019-04-02	Portón entrada	31.8696	Positivo
0.19.02603_014	Flock3	yearlings	2018-2019	2019-04-02	Extintor entrada	31.6771	Positivo
0.19.02603_015	Flock3	yearlings	2018-2019	2019-04-02	Cuadro luz entrada	30.8259	Positivo
0.19.02603_016	Flock3	yearlings	2018-2019	2019-04-02	Mandos cinta dcha	29.1681	Positivo
0.19.02603_017	Flock3	yearlings	2018-2019	2019-04-02	Tubo agua	29.0562	Positivo
0.19.02603_018	Flock3	yearlings	2018-2019	2019-04-02	Tubo ventilación	28.3109	Positivo
0.19.02603_019	Flock3	yearlings	2018-2019	2019-04-02	Mangura bebederos	29.6384	Positivo
0.19.02603_020	Flock3	yearlings	2018-2019	2019-04-02	Muro sala ordeño	30.6998	Positivo
0.19.02603_021	Flock3	yearlings	2018-2019	2019-04-02	Extintor sala ordeño	29.4499	Positivo
0.19.02603_022	Flock3	yearlings	2018-2019	2019-04-02	Sin Id	29.5961	Positivo
0.15.06115_041.01	Flock1	ewes	2015-2016	2015-11-26	Caja mandos cinta 1	29.2	Positivo
0.15.06115_042.01	Flock1	ewes	2015-2016	2015-11-26	Caja mandos cinta 2	29.9	Positivo
0.15.06115_043.01	Flock1	ewes	2015-2016	2015-11-26	Tubería sinfín pienso 1	28.2	Positivo
0.15.06115_044.01	Flock1	ewes	2015-2016	2015-11-26	Tubería sinfín pienso 2	30.5	Positivo
0.15.06115_045.01	Flock1	ewes	2015-2016	2015-11-26	Cuadro luces entrada	31	Positivo
0.15.06115_046.01	Flock1	ewes	2015-2016	2015-11-26	Repisa pared derecha	28.4	Positivo
0.15.06115_047.01	Flock1	ewes	2015-2016	2015-11-26	Repisa puerta fondo	32.5	Positivo
0.15.06115_048.01	Flock1	ewes	2015-2016	2015-11-26	Muro bajo gallinas	27.8	Positivo
0.15.06115_049.01	Flock1	ewes	2015-2016	2015-11-26	Final cinta	27	Positivo
0.15.06115_050.01	Flock1	ewes	2015-2016	2015-11-26	Repisa ventan afondo	27.3	Positivo
0.16.01255_024.01	Flock1	yearlings	2015-2016	2016-03-15	Repisa ventana fondo nave ovejas	32.4	Positivo
0.16.01255_025.01	Flock1	yearlings	2015-2016	2016-03-15	Pared derecha nave ovejas	31.2	Positivo
0.16.01255_026.01	Flock1	yearlings	2015-2016	2016-03-15	Puerta fondo nave ovejas	32.2	Positivo
0.16.01255_027.01	Flock1	yearlings	2015-2016	2016-03-15	Cuadro mandos cinta alimentación derecha	34	Positivo
0.16.01255_028.01	Flock1	yearlings	2015-2016	2016-03-15	Cuadro mandos cinta alimentación medio	33.5	Positivo
0.16.01255_029.01	Flock1	yearlings	2015-2016	2016-03-15	Cuadro mandos cinta alimentación izqierda	31.8	Positivo
0.16.01255_030.01	Flock1	yearlings	2015-2016	2016-03-15	Repisa ventana entre nave ovejas y corderas	33	Positivo
0.16.01255_031.01	Flock1	yearlings	2015-2016	2016-03-15	Repisa ventana exterior nave corderas	32.7	Positivo
0.16.05513_041.01	Flock1	ewes	2016-2017	2016-11-23	Muro ovejas	33.8	Positivo
0.16.05513_042.01	Flock1	ewes	2016-2017	2016-11-23	Cuadro mandos cinta 1	34.1	Positivo
0.16.05513_043.01	Flock1	ewes	2016-2017	2016-11-23	Cuadro mandos cinta 2	36	Positivo
0.16.05513_044.01	Flock1	ewes	2016-2017	2016-11-23	Cuadro mandos cinta 3	34.7	Positivo
0.16.05513_045.01	Flock1	ewes	2016-2017	2016-11-23	Puerta derecha fondo	34.7	Positivo
0.16.05513_046.01	Flock1	ewes	2016-2017	2016-11-23	Ventana fondo	33.8	Positivo
0.16.05513_047.01	Flock1	ewes	2016-2017	2016-11-23	Repisa pared gallinas	36.1	Positivo
0.16.05513_048.01	Flock1	ewes	2016-2017	2016-11-23	Repisa pared	32.3	Positivo
0.16.05513_049.01	Flock1	ewes	2016-2017	2016-11-23	Cuadro eléctrico entrada	33.3	Positivo
0.16.05513_050.01	Flock1	ewes	2016-2017	2016-11-23	Tubo pienso	33.9	Positivo
0.17.01595_035.01	Flock1	yearlings	2016-2017	2017-03-23	Extintor	29.7	Positivo
0.17.01595_036.01	Flock1	yearlings	2016-2017	2017-03-23	Cuadro mandos cinta 1	27	Positivo
0.17.01595_037.01	Flock1	yearlings	2016-2017	2017-03-23	Cuadro mandos cinta 2	22.5	Positivo
0.17.01595_038.01	Flock1	yearlings	2016-2017	2017-03-23	Cuadro mandos columna central	29.3	Positivo
0.17.01595_039.01	Flock1	yearlings	2016-2017	2017-03-23	Muro paridera	25.4	Positivo
0.17.01595_040.01	Flock1	yearlings	2016-2017	2017-03-23	Repisa pared lateral	26.3	Positivo
0.17.01595_041.01	Flock1	yearlings	2016-2017	2017-03-23	Repisa ventana fondo	28.1	Positivo
0.17.01595_042.01	Flock1	yearlings	2016-2017	2017-03-23	Repisa ventana lateral	29.1	Positivo
0.17.01595_043.01	Flock1	yearlings	2016-2017	2017-03-23	Repisa ventana nave lateral	29.2	Positivo
0.17.06079_031.00	Flock1	ewes	2017-2018	2017-12-12	Portón delantero	26	Positivo
0.17.06079_032.00	Flock1	ewes	2017-2018	2017-12-12	Extintor	29.5	Positivo
0.17.06079_033.00	Flock1	ewes	2017-2018	2017-12-12	Cuadro eléctrico	28.8	Positivo
0.17.06079_034.00	Flock1	ewes	2017-2018	2017-12-12	Caja mandos cinta medio	31.3	Positivo
0.17.06079_035.00	Flock1	ewes	2017-2018	2017-12-12	Caja mandos cinta derecha	28	Positivo
0.17.06079_036.00	Flock1	ewes	2017-2018	2017-12-12	Pared derecha 1	25.9	Positivo
0.17.06079_037.00	Flock1	ewes	2017-2018	2017-12-12	Pared derecha 2	26.1	Positivo
0.17.06079_038.00	Flock1	ewes	2017-2018	2017-12-12	Bidón	28.2	Positivo
0.17.06079_039.00	Flock1	ewes	2017-2018	2017-12-12	Pared trasera	27	Positivo
0.17.06079_040.00	Flock1	ewes	2017-2018	2017-12-12	Ventana trasera	29.1	Positivo
0.18.01594_031.01	Flock1	yearlings	2017-2018	2018-04-12	Extintor	30.5	Positivo
0.18.01594_032.01	Flock1	yearlings	2017-2018	2018-04-12	Cuadro mandos columna	28.7	Positivo
0.18.01594_033.01	Flock1	yearlings	2017-2018	2018-04-12	Cuadro mandos cinta medio	32.2	Positivo
0.18.01594_034.01	Flock1	yearlings	2017-2018	2018-04-12	Cuadro mandos cinta dcha	27.8	Positivo
0.18.01594_035.01	Flock1	yearlings	2017-2018	2018-04-12	Pared 1	22.7	Positivo
0.18.01594_036.01	Flock1	yearlings	2017-2018	2018-04-12	Pared 2	27.3	Positivo
0.18.01594_037.01	Flock1	yearlings	2017-2018	2018-04-12	Pared 3	27.2	Positivo
0.18.01594_038.01	Flock1	yearlings	2017-2018	2018-04-12	Portón fondo 1	29.9	Positivo
0.18.01594_039.01	Flock1	yearlings	2017-2018	2018-04-12	Portón fondo 2	28	Positivo
0.18.01594_040.01	Flock1	yearlings	2017-2018	2018-04-12	Ventana interior	27.6	Positivo
0.19.01620_031	Flock1	yearlings	2018-2019	2019-03-27	Extintor	28.2293	Positivo
0.19.01620_032	Flock1	yearlings	2018-2019	2019-03-27	Mando cinta central	30.3115	Positivo
0.19.01620_033	Flock1	yearlings	2018-2019	2019-03-27	Mando cinta dcha	29.8313	Positivo
0.19.01620_034	Flock1	yearlings	2018-2019	2019-03-27	Repisa pared lateral 1	31.5781	Positivo
0.19.01620_035	Flock1	yearlings	2018-2019	2019-03-27	Repisa pared lateral 2	30.8055	Positivo
0.19.01620_036	Flock1	yearlings	2018-2019	2019-03-27	Repisa pared lateral 3	29.4882	Positivo
0.19.01620_037	Flock1	yearlings	2018-2019	2019-03-27	Puerta fondo	29.9851	Positivo
0.19.01620_038	Flock1	yearlings	2018-2019	2019-03-27	Ventana fondo	25.7145	Positivo
0.19.01620_039	Flock1	yearlings	2018-2019	2019-03-27	Ventana pared lateral izda	32.9048	Positivo
0.19.01620_040	Flock1	yearlings	2018-2019	2019-03-27	Ventana pared lateral dcha	28.7443	Positivo
0.16.00182_041.01	Flock4	ewes	2015-2016	2016-01-14	Tubo agua	25.4	Positivo
0.16.00182_042.01	Flock4	ewes	2015-2016	2016-01-14	Bafle sala ordeño	27.5	Positivo
0.16.00182_043.01	Flock4	ewes	2015-2016	2016-01-14	Cuadro mando sinfin pienso sala ordeño	27.1	Positivo
0.16.00182_044.01	Flock4	ewes	2015-2016	2016-01-14	Repisa ventana sala ordeño	22.9	Positivo
0.16.00182_045.01	Flock4	ewes	2015-2016	2016-01-14	Interruptores nave ovejas	25.1	Positivo
0.16.00182_046.01	Flock4	ewes	2015-2016	2016-01-14	Ventana nave ovejas 1	26.3	Positivo
0.16.00182_047.01	Flock4	ewes	2015-2016	2016-01-14	Ventana nave ovejas 2	26.4	Positivo
0.16.00182_048.01	Flock4	ewes	2015-2016	2016-01-14	Varias superficies lechería	23.4	Positivo
0.16.01950_018.01	Flock4	yearlings	2015-2016	2016-04-28	Lechería	30.7	Positivo
0.16.01950_019.01	Flock4	yearlings	2015-2016	2016-04-28	Varios sala ordeño	27.3	Positivo
0.16.01950_020.01	Flock4	yearlings	2015-2016	2016-04-28	Nevera sala ordeño	30.5	Positivo
0.16.01950_021.01	Flock4	yearlings	2015-2016	2016-04-28	Caja mando carro sala ordeño	29.1	Positivo
0.16.01950_022.01	Flock4	yearlings	2015-2016	2016-04-28	Repisa ventana nave ovejas	28.6	Positivo
0.16.01950_023.01	Flock4	yearlings	2015-2016	2016-04-28	Tubo agua nave ovejas	28	Positivo
0.16.01950_024.01	Flock4	yearlings	2015-2016	2016-04-28	Cuadro eléctrico nave ovejas	27.8	Positivo
0.17.00196_041.01	Flock4	ewes	2016-2017	2017-01-13	Ventana nave-sala ordeño	29.5	Positivo
0.17.00196_042.01	Flock4	ewes	2016-2017	2017-01-13	Tubo agua	32.5	Positivo
0.17.00196_043.01	Flock4	ewes	2016-2017	2017-01-13	Tubo agua pared	30.7	Positivo
0.17.00196_044.01	Flock4	ewes	2016-2017	2017-01-13	Cuadro eléctrico nave	32.5	Positivo
0.17.00196_045.01	Flock4	ewes	2016-2017	2017-01-13	Ventana nave	25.9	Positivo
0.17.00196_046.01	Flock4	ewes	2016-2017	2017-01-13	Repisa ventana sala ordeño	34.8	Positivo
0.17.00196_047.01	Flock4	ewes	2016-2017	2017-01-13	Frigorífico boticas	25.6	Positivo
0.17.00196_048.01	Flock4	ewes	2016-2017	2017-01-13	Mando sinfín pienso	32.4	Positivo
0.17.00196_049.01	Flock4	ewes	2016-2017	2017-01-13	Máquina ordeño	28.9	Positivo
0.17.00196_050.01	Flock4	ewes	2016-2017	2017-01-13	Estantería lechería	24.2	Positivo
0.17.01967_041.01	Flock4	yearlings	2016-2017	2017-04-19	cuadro eléctrico nave	32.5	Positivo
0.17.01967_042.01	Flock4	yearlings	2016-2017	2017-04-19	ventana nave	30.3	Positivo
0.17.01967_043.01	Flock4	yearlings	2016-2017	2017-04-19	ventana nave 2	31.8	Positivo
0.17.01967_044.01	Flock4	yearlings	2016-2017	2017-04-19	cable luz/tubo agua	30	Positivo
0.17.01967_045.01	Flock4	yearlings	2016-2017	2017-04-19	tubo bebedero	26.9	Positivo
0.17.01967_046.01	Flock4	yearlings	2016-2017	2017-04-19	frigo SO	27.1	Positivo
0.17.01967_047.01	Flock4	yearlings	2016-2017	2017-04-19	repisa ventana SO	29.8	Positivo
0.17.01967_048.01	Flock4	yearlings	2016-2017	2017-04-19	estanteria lecheria	30.3	Positivo
0.17.01967_049.01	Flock4	yearlings	2016-2017	2017-04-19	maquina ordeño	26.8	Positivo
0.17.01967_050.01	Flock4	yearlings	2016-2017	2017-04-19	caja mandos pienso	31.1	Positivo
0.18.00198_031.01	Flock4	ewes	2017-2018	2018-01-16	Tubería lechería	33	Positivo
0.18.00198_032.01	Flock4	ewes	2017-2018	2018-01-16	Nevera sala ordeño	28.1	Positivo
0.18.00198_033.01	Flock4	ewes	2017-2018	2018-01-16	Tubo sinfín pienso sala ordeño	35.4	Positivo
0.18.00198_034.01	Flock4	ewes	2017-2018	2018-01-16	Mando sinfín pienso sala ordeño	30.7	Positivo
0.18.00198_035.01	Flock4	ewes	2017-2018	2018-01-16	Máquina ordeño	25.1	Positivo
0.18.00198_036.01	Flock4	ewes	2017-2018	2018-01-16	Ventanilla sala ordeño	29.7	Positivo
0.18.00198_037.01	Flock4	ewes	2017-2018	2018-01-16	Ventana nave	30.4	Positivo
0.18.00198_038.01	Flock4	ewes	2017-2018	2018-01-16	Manguera agua neve	29.7	Positivo
0.18.00198_039.01	Flock4	ewes	2017-2018	2018-01-16	Columna nave	30.7	Positivo
0.18.00198_040.01	Flock4	ewes	2017-2018	2018-01-16	Comederos nave	33.7	Positivo
0.18.01736_031.01	Flock4	yearlings	2017-2018	2018-04-19	Lechería	33.7	Positivo
0.18.01736_032.01	Flock4	yearlings	2017-2018	2018-04-19	Nevera SO	29.7	Positivo
0.18.01736_033.01	Flock4	yearlings	2017-2018	2018-04-19	Ventana SO	32.7	Positivo
0.18.01736_034.01	Flock4	yearlings	2017-2018	2018-04-19	Radio SO	29	Positivo
0.18.01736_035.01	Flock4	yearlings	2017-2018	2018-04-19	Caja mandos NO	32.2	Positivo
0.18.01736_036.01	Flock4	yearlings	2017-2018	2018-04-19	Tubo agua nave 1	35.1	Positivo
0.18.01736_037.01	Flock4	yearlings	2017-2018	2018-04-19	Tubo agua nave 2	31.9	Positivo
0.18.01736_038.01	Flock4	yearlings	2017-2018	2018-04-19	Tubo agua nave 3	27.5	Positivo
0.18.01736_039.01	Flock4	yearlings	2017-2018	2018-04-19	Cuadro luz nave	33.7	Positivo
0.18.01736_040.01	Flock4	yearlings	2017-2018	2018-04-19	Ventana nave	23.6	Positivo
0.19.03628_031	Flock4	yearlings	2018-2019	2019-05-02	Final cinta 1	40	negativo
0.19.03628_032	Flock4	yearlings	2018-2019	2019-05-02	Panel separación ovejas 1	40	negativo
0.19.03628_033	Flock4	yearlings	2018-2019	2019-05-02	Panel separación ovejas 2	40	negativo
0.19.03628_034	Flock4	yearlings	2018-2019	2019-05-02	Panel separación ovejas 3	40	negativo
0.19.03628_035	Flock4	yearlings	2018-2019	2019-05-02	Mando cinta alimentación 1	40	negativo
0.19.03628_036	Flock4	yearlings	2018-2019	2019-05-02	Mando cinta alimentación 2	40	negativo
0.19.03628_037	Flock4	yearlings	2018-2019	2019-05-02	Mando cinta alimentación 3	38.3466	Positivo
0.19.03628_038	Flock4	yearlings	2018-2019	2019-05-02	Muro forraje 1	40	negativo
0.19.03628_039	Flock4	yearlings	2018-2019	2019-05-02	Muro forraje 2	40	negativo
0.19.03628_040	Flock4	yearlings	2018-2019	2019-05-02	Extintor entrada	40	negativo

## Sheet: Aerosols
Ref.NEIKER	Flock	Lambing.season	sampling.date	Sampling.site	CT.aerosols	Res.aerosols
0.15.06173_048.00	Flock2	2015-2016	2015-11-30	Exterior	35.2	positivo
0.15.06173_049.00	Flock2	2015-2016	2015-11-30	interior	30.7	positivo
0.15.06627_002.00	Flock2	2015-2016	2015-12-22	Exterior	35.4	positivo
0.15.06627_003.00	Flock2	2015-2016	2015-12-22	interior	30.8	positivo
0.16.00700_021.00	Flock2	2015-2016	2016-02-10	interior	30.7	positivo
0.16.01231_002.00	Flock2	2015-2016	2016-03-11	interior	31.8	positivo
0.16.01878_008.00	Flock2	2015-2016	2016-04-25	Exterior	32.7	positivo
0.16.01878_009.00	Flock2	2015-2016	2016-04-25	interior	23.5	positivo
0.16.02779_001.00	Flock2	2015-2016	2016-06-22	Exterior	33.4	positivo
0.16.05751_051.00	Flock2	2016-2017	2016-12-01	Exterior	40	negativo
0.16.05751_052.00	Flock2	2016-2017	2016-12-01	interior	36	positivo
0.17.00166_002.00	Flock2	2016-2017	2017-01-12	Exterior	40	negativo
0.17.00166_003.00	Flock2	2016-2017	2017-01-12	interior	40	negativo
0.17.01011_002.00	Flock2	2016-2017	2017-02-22	Exterior	34.4	positivo
0.17.01011_003.00	Flock2	2016-2017	2017-02-22	interior	27.8	positivo
0.17.02129_017.00	Flock2	2016-2017	2017-04-28	Exterior	35.9	positivo
0.17.02129_018.00	Flock2	2016-2017	2017-04-28	interior	40	negativo
0.17.06165_041.00	Flock2	2017-2018	2017-12-14	Exterior	40	negativo
0.17.06165_042.00	Flock2	2017-2018	2017-12-14	interior	40	negativo
0.18.01267_002.00	Flock2	2017-2018	2018-03-21	Exterior	40	negativo
0.18.01267_003.00	Flock2	2017-2018	2018-03-21	interior	35.7	positivo
0.18.01661_025.00	Flock2	2017-2018	2018-04-17	Exterior	35.6	positivo
0.18.01661_026.00	Flock2	2017-2018	2018-04-17	interior	34.8	positivo
0.18.02669_015.00	Flock2	2017-2018	2018-06-18	interior	40	negativo
0.18.02669_016.00	Flock2	2017-2018	2018-06-18	Exterior	35,9	positivo
0.19_03922.031	Flock2	2018-2019	2019-05-10	Exterior	40	negativo
0.19_03922.032	Flock2	2018-2019	2019-05-10	interior	40	negativo
0.16.00085_051.00	Flock3	2015-2016	2016-01-12	Exterior	40	negativo
0.16.00085_052.00	Flock3	2015-2016	2016-01-12	interior	28.2	positivo
0.16.01097_002.00	Flock3	2015-2016	2016-03-03	interior	32	positivo
0.16.01382_010.00	Flock3	2015-2016	2016-03-21	Exterior	40	negativo
0.16.01382_011.00	Flock3	2015-2016	2016-03-21	interior	34	positivo
0.16.01907_020.00	Flock3	2015-2016	2016-04-26	Exterior	40	negativo
0.16.01907_021.00	Flock3	2015-2016	2016-04-26	interior	34	positivo
0.16.02532_002.00	Flock3	2015-2016	2016-06-03	Exterior	40	negativo
0.16.02532_003.00	Flock3	2015-2016	2016-06-03	interior	34	positivo
0.16.03174_001.00	Flock3	2015-2016	2016-07-20	interior	40	negativo
0.17.00098_051.00	Flock3	2016-2017	2017-01-10	interior	40	negativo
0.17.00527_005.00	Flock3	2016-2017	2017-02-01	Exterior	40	negativo
0.17.00527_006.00	Flock3	2016-2017	2017-02-01	interior	40	negativo
0.17.01634_022.00	Flock3	2016-2017	2017-03-27	interior	40	negativo
0.17.01966_030.00	Flock3	2016-2017	2017-04-19	Exterior	31.6	positivo
0.17.01966_031.00	Flock3	2016-2017	2017-04-19	interior	36.6	positivo
0.17.03016_002.00	Flock3	2016-2017	2017-06-21	interior	35.9	positivo
0.16.02977_001.00	Flock3	2016-2017	2017-07-06	Exterior	34.3	positivo
0.16.02977_002.00	Flock3	2016-2017	2017-07-06	interior	40	negativo
0.18.00124_041.00	Flock3	2017-2018	2018-01-11	interior	35.6	positivo
0.18.00124_042.00	Flock3	2017-2018	2018-01-11	Exterior	40	negativo
0.18.01169_002.00	Flock3	2017-2018	2018-03-14	Exterior	40	negativo
0.18.01169_003.00	Flock3	2017-2018	2018-03-14	interior	35.5	positivo
0.18.01920_034.00	Flock3	2017-2018	2018-04-30	Exterior	35.5	positivo
0.18.01920_035.00	Flock3	2017-2018	2018-04-30	interior	27.9	positivo
0.18.02632_002.00	Flock3	2017-2018	2018-06-14	Exterior	40	negativo
0.18.02632_003.00	Flock3	2017-2018	2018-06-14	interior	32,6	positivo
0.19_02603.009	Flock3	2018-2019	2019-04-02	Exterior	40	negativo
0.19_02603.010	Flock3	2018-2019	2019-04-02	interior	35.7	positivo
0.15.06115_051.00	Flock1	2015-2016	2015-11-26	Exterior	31.4	positivo
0.15.06115_053.00	Flock1	2015-2016	2015-11-26	interior	31.7	positivo
0.15.06626_002.00	Flock1	2015-2016	2015-12-22	Exterior	40	negativo
0.15.06626_003.00	Flock1	2015-2016	2015-12-22	interior	31.5	positivo
0.16.00495_002.00	Flock1	2015-2016	2016-02-01	Exterior	40	negativo
0.16.00495_003.00	Flock1	2015-2016	2016-02-01	interior	32.4	positivo
0.16.01255_022.00	Flock1	2015-2016	2016-03-15	Exterior	40	negativo
0.16.01255_023.00	Flock1	2015-2016	2016-03-15	interior	33.3	positivo
0.16.01840_020.00	Flock1	2015-2016	2016-04-21	Exterior	40	negativo
0.16.01840_021.00	Flock1	2015-2016	2016-04-21	interior	40	negativo
0.16.02778_001.00	Flock1	2015-2016	2016-06-22	Exterior	40	negativo
0.16.02778_002.00	Flock1	2015-2016	2016-06-22	interior	33.8	positivo
0.16.03177_001.00	Flock1	2015-2016	2016-07-20	Exterior	40	negativo
0.16.03177_002.00	Flock1	2015-2016	2016-07-20	interior	35.9	positivo
0.16.05513_051.00	Flock1	2016-2017	2016-11-23	interior	40	negativo
0.17.00164_003.00	Flock1	2016-2017	2017-01-12	Exterior	40	negativo
0.17.00164_004.00	Flock1	2016-2017	2017-01-12	interior	40	negativo
0.17.00914_002.00	Flock1	2016-2017	2017-02-17	Exterior	36.9	positivo
0.17.00914_003.00	Flock1	2016-2017	2017-02-17	interior	30.4	positivo
0.17.01595_044.00	Flock1	2016-2017	2017-03-23	Exterior	40	negativo
0.17.01595_045.00	Flock1	2016-2017	2017-03-23	interior	25.9	positivo
0.17.02350_001.00	Flock1	2016-2017	2017-05-11	Exterior	35.9	positivo
0.17.02350_002.00	Flock1	2016-2017	2017-05-11	interior	24	positivo
0.17.03386_001.00	Flock1	2016-2017	2017-07-13	Exterior	40	negativo
0.17.03386_002.00	Flock1	2016-2017	2017-07-13	interior	30.1	positivo
0.17.06079_041.00	Flock1	2017-2018	2017-12-12	Exterior	32.5	positivo
0.17.06079_042.00	Flock1	2017-2018	2017-12-12	interior	30.9	positivo
0.18.00155_002.00	Flock1	2017-2018	2018-01-12	Exterior	40	negativo
0.18.00155_003.00	Flock1	2017-2018	2018-01-12	interior	36.1	positivo
0.18.00669_002.00	Flock1	2017-2018	2018-02-13	Exterior	40	negativo
0.18.00669_003.00	Flock1	2017-2018	2018-02-13	interior	34.3	positivo
0.18.01594_041.00	Flock1	2017-2018	2018-04-12	interior	32.7	positivo
0.18.02653_002.00	Flock1	2017-2018	2018-06-15	Exterior	36.4	positivo
0.18.02653_003.00	Flock1	2017-2018	2018-06-15	interior	34.2	positivo
0.19_01620.029	Flock1	2018-2019	2019-03-27	Exterior	35.2	positivo
0.19_01620.030	Flock1	2018-2019	2019-03-27	interior	31.9	positivo
0.19.07097.001	Flock1	2018-2019	2019-07-19	Exterior	40	negativo
0.19.07097.002	Flock1	2018-2019	2019-07-19	interior	40	negativo
0.16.00182_049.00	Flock4	2015-2016	2016-01-14	interior	30.7	positivo
0.16.01098_002.00	Flock4	2015-2016	2016-03-03	interior	33.1	positivo
0.16.01398_026.00	Flock4	2015-2016	2016-03-22	Exterior	32.7	positivo
0.16.01398_027.00	Flock4	2015-2016	2016-03-22	interior	26.2	positivo
0.16.01950_016.00	Flock4	2015-2016	2016-04-28	Exterior	40	negativo
0.16.01950_017.00	Flock4	2015-2016	2016-04-28	interior	33.1	positivo
0.16.02531_002.00	Flock4	2015-2016	2016-06-03	Exterior	37.6	positivo
0.16.02531_003.00	Flock4	2015-2016	2016-06-03	interior	34.3	positivo
0.16.02978_002.00	Flock4	2015-2016	2016-07-06	Exterior	40	negativo
0.16.02978_003.00	Flock4	2015-2016	2016-07-06	interior	40	negativo
0.16.03175_001.00	Flock4	2015-2016	2016-07-21	interior	40	negativo
0.17.00196_051.00	Flock4	2016-2017	2017-01-13	interior	37	positivo
0.17.00915_002.00	Flock4	2016-2017	2017-02-17	Exterior	38	positivo
0.17.00915_003.00	Flock4	2016-2017	2017-02-17	interior	30.5	positivo
0.17.01635_002.00	Flock4	2016-2017	2017-03-27	interior	34.2	positivo
0.17.01967_051.00	Flock4	2016-2017	2017-04-19	Exterior	40	negativo
0.17.01967_052.00	Flock4	2016-2017	2017-04-19	interior	40	negativo
0.17.03017_002.00	Flock4	2016-2017	2017-06-21	interior	34.5	positivo
0.18.00198_041.00	Flock4	2017-2018	2018-01-16	interior	40	negativo
0.18.00198_042.00	Flock4	2017-2018	2018-01-16	Exterior	40	negativo
0.18.01171_002.00	Flock4	2017-2018	2018-03-14	Exterior	40	negativo
0.18.01171_003.00	Flock4	2017-2018	2018-03-14	interior	40	negativo
0.18.01736_041.00	Flock4	2017-2018	2018-04-19	Exterior	40	negativo
0.18.01736_042.00	Flock4	2017-2018	2018-04-19	interior	40	negativo
0.18.02633_002.00	Flock4	2017-2018	2018-06-14	Exterior	40	negativo
0.18.02633_003.00	Flock4	2017-2018	2018-06-14	interior	35	positivo
0.19_03628.041	Flock4	2018-2019	2019-05-02	Exterior	40	negativo
0.19_03628.042	Flock4	2018-2019	2019-05-02	interior	40	negativo

## Sheet: BTM
BTM ID	Flock	Lambing.season	sampling.date	CT.BTM	Res.BTM
0.15.06627_001.00	Flock2	2015-2016	22/12/2015	40	negativo
0.16.01231_001.00	Flock2	2015-2016	11/03/2016	33.6	Positivo
0.16.01878_010.00	Flock2	2015-2016	25/04/2016	33.6	Positivo
0.16.02779_011.00	Flock2	2015-2016	2016-06-22	40	negativo
0.17.00166_001.00	Flock2	2016-2017	2017-01-12	40	negativo
0.17.01011_001.00	Flock2	2016-2017	2017-02-22	40	negativo
0.17.02129_019.00	Flock2	2016-2017	2017-04-28	40	negativo
0.17.03192_001.00	Flock2	2016-2017	2017-07-03	35.566	Positivo
0.18.1267_001.00	Flock2	2017-2018	21/03/2018	40	negativo
0.18.01661_027.00	Flock2	2017-2018	17/04/2018	40	negativo
0.18.02669_017.00	Flock2	2017-2018	2018-06-18	34.6	Positivo
0.19.03922_020	Flock2	2018-2019	2019-05-10	40	negativo
0.16.01097_001.00	Flock3	2015-2016	03/03/2016	40	Negativo
0.16.01382_019.00	Flock3	2015-2016	21/03/2016	40	Negativo
0.16.01907_022.00	Flock3	2015-2016	26/04/2016	33	Positivo
0.16.02532_001.00	Flock3	2015-2016	03/06/2016	37.5	Positivo
0.16.03174_002.00	Flock3	2015-2016	2016-07-21	40	Negativo
0.17.00527_004.00	Flock3	2016-2017	2017-02-01	40	Negativo
0.17.01634_024.00	Flock3	2016-2017	2017-03-27	40	Negativo
0.17.01966_032.00	Flock3	2016-2017	2017-04-19	40	Negativo
0.17.03016_001.00	Flock3	2016-2017	2017-06-21	40	Negativo
0.16.02977_003.00	Flock3	2016-2017	2017-07-06	40	Negativo
0.18.01169_001.00	Flock3	2017-2018	14/03/2018	33.2	Positivo
0.18.01920_036.00	Flock3	2017-2018	30/04/2018	37.5727	Positivo
0.18.02632_001.00	Flock3	2017-2018	2018-06-14	35.7	Positivo
0.19.01321_003	Flock3	2018-2019	2019-03-08	33.8	Positivo
0.19.02603_023	Flock3	2018-2019	2019-04-02	40	negativo
0.15.06626_001.00	Flock1	2015-2016	22/12/2015	40	negativo
0.16.00495_001.00	Flock1	2015-2016	01/02/2016	40	negativo
0.16.01255.032.00	Flock1	2015-2016	15/03/2016	36.7853	Positivo
0.16.01840_022.00	Flock1	2015-2016	21/04/2016	40	negativo
0.16.02778_003.00	Flock1	2015-2016	22/06/2016	40	negativo
0.16.03177_003.00	Flock1	2015-2016	21/07/2016	40	negativo
0.17.00164_002.00	Flock1	2016-2017	12/01/2017	40	negativo
0.17.00914_001.00	Flock1	2016-2017	17/02/2017	36.5	Positivo
0.17.01595_046.00	Flock1	2016-2017	23/03/2017	32	Positivo
0.17.02350_003.00	Flock1	2016-2017	11/05/2017	29.6375	Positivo
0.17.03386_003.00	Flock1	2016-2017	2017-07-13	36.58	Positivo
0.18.00155_001.00	Flock1	2017-2018	12/01/2018	40	negativo
0.18.00669_001.00	Flock1	2017-2018	13/02/2018	40	negativo
0.18.01594_042.00	Flock1	2017-2018	12/04/2018	40	negativo
0.18.02653_001.00	Flock1	2017-2018	2018-06-15	40	negativo
0.19.01323_003	Flock1	2018-2019	2019-03-08	40	negativo
0.19.01620_041	Flock1	2018-2019	2019-03-27	33.7	Positivo
0.18.06497_001	Flock1	2018-2019	2019-12-21	40	negativo
0.16.00182_050.00	Flock4	2015-2016	14/01/2016	37.2	Positivo
0.16.01098_001.00	Flock4	2015-2016	03/03/2016	40	negativo
0.16.01398_028.00	Flock4	2015-2016	22/03/2016	36.3	Positivo
0.16.02531_001.00	Flock4	2015-2016	03/06/2016	40	negativo
0.16.02978_001.00	Flock4	2015-2016	2016-07-06	34.2	Positivo
0.16.03175_002.00	Flock4	2015-2016	2016-07-21	40	negativo
0.17.00915_001.00	Flock4	2016-2017	2017-02-17	40	negativo
0.17.01635_001.00	Flock4	2016-2017	2017-03-27	40	negativo
0.17.01967_053.00	Flock4	2016-2017	2017-04-19	40	negativo
0.17.03017_001.00	Flock4	2016-2017	2017-06-21	40	negativo
0.18.01171_001.00	Flock4	2017-2018	14/03/2018	40	negativo
0.18.02633_001.00	Flock4	2017-2018	2018-06-14	40	negativo
0.19.01322_003	Flock4	2018-2019	2019-03-08	40	negativo
