# Supplementary material for: Monitoring Coxiella burnetii Infection in Naturally Infected Dairy Sheep Flocks Throughout Four Lambing Seasons and Investigation of Viable Bacteria
Source: Front Vet Sci. 2020 Jul 10;7:352. doi: 10.3389/fvets.2020.00352 (PMC7365863; doi:10.3389/fvets.2020.00352)
Supplement: Table S2 — Results of SNP genotyping obtained from animal and environmental samples. [file Table_2.XLSX]

## Sheet: SNP results
ID sample	Flock	Lambing season	Sample	Ct real-time PCR	SNP genotype	SNP 769	SNP 2287	SNP 4439	SNP 4557	SNP 4844	SNP 5423	SNP 6025	SNP 7087	SNP 7726	SNP 7974	SNP
0.17.01595_037.01	Flock 1	2016-17	Dust	22.4707	8	A	G	C	G	C	A	G	C	G	A	complete
0.17.01595_039.01	Flock 1	2016-17	Dust	25.4414	8	A	G	C	G	C	A	G	C	G	A	complete
0.17.06079_031.00	Flock 1	2017-18	Dust	25.9526	8	A	G	C	G	C	A	G	C	G	A	complete
0.17.06079_036.00	Flock 1	2017-18	Dust	25.9127	8	?	G	?*	G	C	A	?	C	G	A	partial
0.17.00914_003.00	Flock 1	2016-17	Aerosols	30.4006	8	?	G	C	G	C	A	?	C	G	A	partial
0.17.01595_045.00	Flock 1	2016-17	Aerosols	25.8677	8	A	G	C	G	C	A	G	C	G	A	complete
0.17.02350_002.00	Flock 1	2016-17	Aerosols	23.9523	8	A	G	?	?	C	A	G	C	G	A	partial
0.17.06079_042.00	Flock 1	2017-18	Aerosols	30.9	8	A	G	C	G	C	A	G	C	G	A	complete
0.15.06115_036.01	Flock 1	2015-16	Vaginal fluids	30.2585	8	A	G	?	G	C	A	G	C	G	A	partial
0.15.06115_039.01	Flock 1	2015-16	Vaginal fluids	29.8569	8	?	G	C	G	C	A	G	C	G	A	partial
0.15.06115_032.02	Flock 1	2015-16	Feces	22.3	8	A	G	C	G	C	A	G	C	G	A	complete
0.17.01595_033.01	Flock 1	2016-17	Vaginal fluids	12.3418	8	A	G	C	G	C	A	G	C	G	A	complete
0.17.01595_034.01	Flock 1	2016-17	Vaginal fluids	14.2934	8	A	G	C	G	C	A	G	C	G	A	complete
0.17.01595_032.02	Flock 1	2016-17	Milk	27.7686	8	A	G	C	G	C	A	G	C	G	A	complete
0.17.01595_033.02	Flock 1	2016-17	Milk	26.7633	8	A	G	C	G	C	A	G	C	G	A	complete
0.15.06115_032.03	Flock 1	2015-16	Feces	22.263	8	A	G	C	G	C	A	G	C	G	A	complete
0.15.06115_033.03	Flock 1	2015-16	Feces	27.0445	8	A	G	C	G	C	A	G	C	G	A	complete
0.17.01595_033.03	Flock 1	2016-17	Feces	17.469	8	A	G	C	G	C	A	G	C	G	A	complete
0.17.01595_034.03	Flock 1	2016-17	Feces	19.0981	8	A	G	C	G	C	A	G	C	G	A	complete
0.19.01620_006.01	Flock 1	2018-19	Vaginal fluids	11.2519	8	A	G	C	G	C	A	G	C	G	A	complete
0.19.01620_007.01	Flock 1	2018-19	Vaginal fluids	17.4759	8	A	G	C	G	C	A	G	C	G	A	complete
0.19.01620_006.02	Flock 1	2018-19	Milk	26.5473	8	A	G	C	G	C	A	G	C	G	A	complete
0.19.01620_009.02	Flock 1	2018-19	Milk	26.3119	8	A	G	C	G	C	A	G	C	G	A	complete
0.19.01620_006.03	Flock 1	2018-19	Feces	25.0098	8	A	G	C	G	C	A	G	C	G	A	complete
0.19.01620_007.03	Flock 1	2018-19	Feces	27.1697	8	A	G	C	G	C	A	G	C	G	A	complete
0.19.01620_031	Flock 1	2018-19	Dust	28.2293	8	A	G	C	G	C	A	G	C	G	A	complete
0.19.01620_038	Flock 1	2018-19	Dust	25.7145	8	A	G	C	G	C	A	G	C	G	A	complete
0.16.02779_007.01	Flock 2	2015-16	Dust	27.6607	1	A	A	C	G	C	A	G	C	G/C	A/G	complete
0.15.06173_045.01	Flock 2	2015-16	Dust	28.5	1	A	A	C	G	C	A	G	C	G/C	A/G	complete
0.15.06173_049.00	Flock 2	2015-16	Aerosols	30.7	5	?	?	C	A	?	?	G	C	G/C	A/G	partial
0.15.06173_047.01	Flock 2	2015-16	Dust	23.9808	1	A	A	C	G	C	A	G	C	G/C	A/G	complete
0.16.05751_048.01	Flock 2	2016-17	Dust	28.8	5	?	A	?	A	?	A	?	?	?	A/G	partial
0.17.02129_011.01	Flock 2	2016-17	Dust	27.7289	1	A	A	C	G	C	A	G	C	G/C	A/G	complete
0.17.06165_032.01	Flock 2	2017-18	Dust	27.4993	8	A	G	C	G	C	A	G	C	G	A	complete
0.16.01878_009.00	Flock 2	2015-16	Aerosols	23.467	1	A	A	?	G	C	A	G	C	G/C	A/G	partial
0.17.01011_003.00	Flock 2	2016-17	Aerosols	27.8084	1	A	A	C	G	C	A	G	C	G/C	A/G	complete
0.16.00700_019.01	Flock 2	2015-16	Vaginal fluids	14.7262	1	A	A	C	G	C	A	G	C	G/C	A/G	complete
0.16.01878_007.01	Flock 2	2015-16	Vaginal fluids	11.2526	1	A	A	C	G	C	A	G	C	G/C	A/G	complete
0.16.01878_006.01	Flock 2	2015-16	Vaginal fluids	27.1	1	A	A	C	G	C	A	G	C	G/C	A/G	complete
0.16.00700_014.01	Flock 2	2015-16	Vaginal fluids	24.3105	8	A	G	C	G	C	A	G	C	G	A	complete
0.16.01878_004.01	Flock 2	2015-16	Vaginal fluids	29.0685	1	?	?	?	G	C	A	G	C	G/C	A/G	partial
0.16.00700_017.01	Flock 2	2015-16	Vaginal fluids	26.6	1	A	A	C	G	C	A	G	C	G/C	A/G	complete
0.16.00700_003.01	Flock 2	2015-16	Vaginal fluids	27.2	1	A	A	C	G	C	A	G	C	G/C	A/G	complete
0.16.00700_020.01	Flock 2	2015-16	Vaginal fluids	26.9	1	A	A	C	G	C	A	G	C	G/C	A/G	complete
0.16.00700_015.01	Flock 2	2015-16	Vaginal fluids	25.4	1	A	A	C	G	C	A	G	C	G/C	A/G	complete
0.17.02129_005.01	Flock 2	2016-17	Vaginal fluids	26.8904	1	A	A	C	G	C	A	G	C	G/C	A/G	complete
0.16.00700_019.02	Flock 2	2015-16	Milk	27.6922	1	A	A	C	G	C	A	G	C	G/C	A/G	complete
0.16.01878_005.02	Flock 2	2015-16	Milk	29.7334	1	?	?	C	G	C	A	?	C	G/C	A/G	partial
0.16.01878_007.02	Flock 2	2015-16	Milk	29.4855	1	A	A	?	G	C	A	G	C	G/C	A/G	partial
0.16.00700_019.03	Flock 2	2015-16	Feces	27.2701	1	A	A	C	G	C	A	G	C	G/C	A/G	complete
0.16.01878_004.03	Flock 2	2015-16	Feces	27.192	1	A	A	?	G	C	A	G	C	G/C	A/G	partial
0.19.03922_001.00	Flock 2	2018-19	Vaginal fluids	24.5	1	A	A	C	G	C	A	G	C	G/C	A/G	complete
0.16.01382_013.01	Flock 3	2015-16	Dust	30.5251	8	A	G	?	?	C	A	G	C	G	A	partial
0.16.01382_017.01	Flock 3	2015-16	Dust	28.7543	8	A	G	?	?	C	A	G	C	G	A	partial
0.16.00085_041.01	Flock 3	2015-16	Dust	28.5525	8	A	G	C	G	C	A	G	C	G	A	complete
0.17.00098_046.01	Flock 3	2016-17	Dust	29.4394	8	?	G	?	G	?	A	?	C	G	A	partial
0.18.01920_024.01	Flock 3	2017-18	Dust	24.8474	8	A	G	C	G	C	A	G	C	G	A	complete
0.18.01920_027.01	Flock 3	2017-18	Dust	27.6983	8	A	G	?	?	C	A	G	C	G	A	partial
0.16.00085_052.00	Flock 3	2015-16	Aerosols	28.1518	8	A	G	C	G	C	A	G	C	G	A	complete
0.18.01920_035.00	Flock 3	2017-18	Aerosols	27.9	8	?	G	?	G	C	A	G	C	G	A	partial
0.16.01907_003.01	Flock 3	2015-16	Vaginal fluids	30.9057	1	?	A	?	G	C	A	?	C	G/C	A/G	partial
0.18.01920_014.01	Flock 3	2017-18	Vaginal fluids	25.5662	8	A	G	C	G	C	A	G	C	G	A	complete
0.18.01920_020.01	Flock 3	2017-18	Vaginal fluids	25.1927	8	A	G	C	G	C	A	G	C	G	A	complete
0.17.01634_013.03	Flock 3	2016-17	Feces	29.3743	8	A	G	C	G	C	A	G	C	G	A	complete
0.19.02603_003.01	Flock 3	2018-19	Vaginal fluids	13.0731	8	A	G	C	G	C	A	G	C	G	A	complete
0.19.02603_006.01	Flock 3	2018-19	Vaginal fluids	20.331	8	A	G	C	G	C	A	G	C	G	A	complete
0.19.02603_001.03	Flock 3	2018-19	Feces	26.4025	8	A	G	C	G	C	A	G	C	G	A	complete
0.19.02603_006.03	Flock 3	2018-19	Feces	28.9989	8	?	G	C	?	C	A	G	C	G	A	partial
0.19.02603_016	Flock 3	2018-19	Dust	29.1681	8	A	G	?	G	C	A	?	C	G	A	partial
0.19.02603_018	Flock 3	2018-19	Dust	28.3109	8	A	G	C	G	C	A	G	C	G	A	complete
0.16.01950_019.01	Flock 4	2015-16	Dust	27.3485	1	A	A	C	G	C	A	G	C	G/C	A/G	complete
0.16.00182_044.01	Flock 4	2015-16	Dust	22.945	1	A	A	C	G	C	A	G	C	G/C	A/G	complete
0.16.00182_045.01	Flock 4	2015-16	Dust	25.1	1	A	A	C	G	C	A	G	C	G/C	A/G	complete
0.17.00196_047.01	Flock 4	2016-17	Dust	25.6061	1	A	A	C	G	C	A	G	C	G/C	A/G	complete
0.16.01398_027.00	Flock 4	2015-16	Aerosols	26.2392	1	A	A	C	G	C	A	G	C	G/C	A/G	complete
0.16.01398.002.01	Flock 4	2015-16	Vaginal fluids	27.2124	1	A	A	C	G	C	A	G	C	G/C	A/G	complete
0.16.00182_013.01	Flock 4	2015-16	Vaginal fluids	20.7174	1	A	A	C	G	C	A	G	C	G/C	A/G	complete
0.16.00182_035.01	Flock 4	2015-16	Vaginal fluids	22.1883	1	A	A	C	G	C	A	G	C	G/C	A/G	complete
0.16.01398_015.01	Flock 4	2015-16	Vaginal fluids	10.469	1	A	A	C	G	C	A	G	C	G/C	A/G	complete
0.16.01950_008.01	Flock 4	2015-16	Vaginal fluids	16.4452	1	A	A	C	G	C	A	G	C	G/C	A/G	complete
0.16.01398_003.02	Flock 5	2015-16	Vaginal fluids	26.0345	1	A	A	C	G	C	A	G	C	G/C	A/G	complete
0.16.01398_004.02	Flock 6	2015-16	Vaginal fluids	25.9286	1	A	A	C	G	C	A	G	C	G/C	A/G	complete
0.16.01398_006.02	Flock 7	2015-16	Vaginal fluids	25.9306	1	A	A	C	G	C	A	G	C	G/C	A/G	complete
0.16.01398_015.02	Flock 4	2015-16	Milk	29.1082	1	A	A	?	G	C	A	G	C	G/C	A/G	partial
0.16.01398_004.02	Flock 4	2015-16	Milk	29.6472	1	A	?	?	G	?	A	?	C	G/C	A/G	partial
0.16.00182_013.03	Flock 4	2015-16	Feces	30.3769	1	A	A	?	G	C	A	?	C	G/C	A/G	partial
0.16.01398_015.03	Flock 4	2015-16	Feces	21.7869	1	A	A	C	G	C	A	G	C	G/C	A/G	complete
?* = No results obtained

## Sheet: Reference for interpretation
GENOTYPE	SNP	SNP	SNP	SNP	SNP	SNP	SNP	SNP	SNP	SNP
SNP	769	2287	4439	4557	4844	5423	6025	7087	7726	7974
1	A	A	C	G	C	A	G	C	G/C	A/G
2	A	A	C	G	C	G	G	C	C	A/G
3	A	A	C	G	C	G	G	T/C	C	G
4	A	A	C	G	C	G	G	C	G/C	A/G
5	A	A	C	A	C	A	G	C	G/C	A/G
6	A	A	A	A	C	G	G	C	G	G
7	A	A	A	A/G	C	G	G	C	G/C	G
8	A	G	C	G	C	A	G	C	G	A
9	G	A	C	G	T	G	C	C	G	G
